# Supplementary material for: Dissecting the genetic control of natural variation in sorghum photosynthetic response to drought stress
Source: J Exp Bot. 2021 Nov 16;73(10):3251–67. doi: 10.1093/jxb/erab502 (PMC9126735; doi:10.1093/jxb/erab502)
Supplement: erab502_suppl_Supplementary_Table_S7 [file erab502_suppl_supplementary_table_s7.xlsx]

## Sheet: Table S7
Supplementary Table S7. Complete list of sorghum genes localized ± 55 kb of significant SNPs
Gene ID	Chromosome	Physical position (start-end)*	SNP Marker	Marker Position (genome 1.4)	Marker Position (genome 3.1)	LD Region	Distance from start of gene (kb)	Distance from end of gene (kb)	Marker R2	P value	q value	trait	Temperature treatment / derived variable	Arabidopsis ortholog	Rice ortholog
Sobic.001G038700	1	2898759-2900504	S1_2949673	2949673	2955422	1_1	56.663	54.918	0.06201	1.67e-05	0.131704	A	recovery	Uncharacterised protein family (UPF0497)	membrane associated DUF588 domain containing protein, putative, expressed
Sobic.001G038800	1	2900104-2910005	S1_2949673	2949673	2955422	1_1	55.318	45.417	0.06201	1.67e-05	0.131704	A	recovery	SCAR homolog 2	SCAR-like protein 1, putative, expressed
Sobic.001G038900	1	2913500-2915031	S1_2949673	2949673	2955422	1_1	41.922	40.391	0.06201	1.67e-05	0.131704	A	recovery	Protein of unknown function (DUF567)	DUF567 domain containing protein, putative, expressed
Sobic.001G039000	1	2916374-2917566	S1_2949673	2949673	2955422	1_1	39.048	37.856	0.06201	1.67e-05	0.131704	A	recovery	Protein of unknown function (DUF567)	DUF567 domain containing protein, putative, expressed
Sobic.001G039100	1	2917308-2920126	S1_2949673	2949673	2955422	1_1	38.114	35.296	0.06201	1.67e-05	0.131704	A	recovery	2-oxoglutarate-dependent dioxygenase family protein	oxidoreductase, 2OG-Fe oxygenase family protein, putative, expressed
Sobic.001G039200	1	2923093-2924132	S1_2949673	2949673	2955422	1_1	32.329	31.29	0.06201	1.67e-05	0.131704	A	recovery		expressed protein
Sobic.001G039300	1	2932598-2937249	S1_2949673	2949673	2955422	1_1	22.824	18.173	0.06201	1.67e-05	0.131704	A	recovery	P-loop containing nucleoside triphosphate hydrolases superfamily protein	GTPase of unknown function domain containing protein, putative, expressed
Sobic.001G039400	1	2938433-2941774	S1_2949673	2949673	2955422	1_1	16.989	13.648	0.06201	1.67e-05	0.131704	A	recovery	Ribosomal protein S26e family protein	40S ribosomal protein S26, putative, expressed
Sobic.001G039500	1	2947143-2951769	S1_2949673	2949673	2955422	1_1	8.279	3.653	0.06201	1.67e-05	0.131704	A	recovery	Protein kinase superfamily protein	protein kinase domain containing protein, expressed
Sobic.001G039600	1	2951770-2955625	S1_2949673	2949673	2955422	1_1	3.652	-0.203	0.06201	1.67e-05	0.131704	A	recovery	RING/U-box superfamily protein	U-box domain-containing protein, putative, expressed
Sobic.001G039700	1	2956198-2959307	S1_2949673	2949673	2955422	1_1	-0.776	-3.885	0.06201	1.67e-05	0.131704	A	recovery	transcript elongation factor IIS	transcription elongation factor protein, putative, expressed
Sobic.001G039750	1	2959719-2960297	S1_2949673	2949673	2955422	1_1	-4.297	-4.875	0.06201	1.67e-05	0.131704	A	recovery
Sobic.001G039800	1	2963339-2964486	S1_2949673	2949673	2955422	1_1	-7.917	-9.064	0.06201	1.67e-05	0.131704	A	recovery	cytokinin response factor 4	AP2 domain containing protein, expressed
Sobic.001G039900	1	2966595-2970669	S1_2949673	2949673	2955422	1_1	-11.173	-15.247	0.06201	1.67e-05	0.131704	A	recovery	RNA-binding KH domain-containing protein	KH domain containing protein, putative, expressed
Sobic.001G040000	1	2977629-2979955	S1_2949673	2949673	2955422	1_1	-22.207	-24.533	0.06201	1.67e-05	0.131704	A	recovery	Ribosomal protein L17 family protein	50S ribosomal protein L17, putative, expressed
Sobic.001G040100	1	2981544-2987118	S1_2949673	2949673	2955422	1_1	-26.122	-31.696	0.06201	1.67e-05	0.131704	A	recovery	methylenetetrahydrofolate reductase 2	methylenetetrahydrofolate reductase, putative, expressed
Sobic.001G040200	1	2987435-2989263	S1_2949673	2949673	2955422	1_1	-32.013	-33.841	0.06201	1.67e-05	0.131704	A	recovery	NAC (No Apical Meristem) domain transcriptional regulator superfamily protein	NAC domain-containing protein 67, putative, expressed
Sobic.001G040300	1	3005325-3008219	S1_2949673	2949673	2955422	1_1	-49.903	-52.797	0.06201	1.67e-05	0.131704	A	recovery	Sphingomyelin synthetase family protein	expressed protein
Sobic.001G043200	1	3240295-3243928	S1_3299477	3299477	3298058	1_2	57.763	54.13	0.09042	5.62e-07	0.0734705	A	control	O-fucosyltransferase family protein	expressed protein
Sobic.001G043300	1	3245583-3248730	S1_3299477	3299477	3298058	1_2	52.475	49.328	0.09042	5.62e-07	0.0734705	A	control	FUS3-complementing gene 2	serine/threonine-protein kinase AFC2, putative, expressed
Sobic.001G043400	1	3249492-3256933	S1_3299477	3299477	3298058	1_2	48.566	41.125	0.09042	5.62e-07	0.0734705	A	control	Plant protein of unknown function (DUF639)	expressed protein
Sobic.001G043500	1	3259881-3264570	S1_3299477	3299477	3298058	1_2	38.177	33.488	0.09042	5.62e-07	0.0734705	A	control	RNA-binding (RRM/RBD/RNP motifs) family protein	RNA recognition motif containing protein, putative, expressed
Sobic.001G043601	1	3266839-3271569	S1_3299477	3299477	3298058	1_2	31.219	26.489	0.09042	5.62e-07	0.0734705	A	control	RING/U-box superfamily protein	zinc finger, C3HC4 type domain containing protein, expressed
Sobic.001G043700	1	3272516-3280274	S1_3299477	3299477	3298058	1_2	25.542	17.784	0.09042	5.62e-07	0.0734705	A	control		expressed protein
Sobic.001G043800	1	3280534-3286055	S1_3299477	3299477	3298058	1_2	17.524	12.003	0.09042	5.62e-07	0.0734705	A	control	Protein phosphatase 2C family protein	stage II sporulation protein E, putative, expressed
Sobic.001G043900	1	3286861-3289833	S1_3299477	3299477	3298058	1_2	11.197	8.225	0.09042	5.62e-07	0.0734705	A	control	origin recognition complex second largest subunit 2	ORC2 - Putative origin recognition complex subunit 2, expressed
Sobic.001G044000	1	3291661-3295705	S1_3299477	3299477	3298058	1_2	6.397	2.353	0.09042	5.62e-07	0.0734705	A	control	DNA-binding storekeeper protein-related	DNA-binding storekeeper protein-related, putative, expressed
Sobic.001G044100	1	3297528-3300348	S1_3299477	3299477	3298058	1_2	0.53	-2.29	0.09042	5.62e-07	0.0734705	A	control	cytochrome P450, family 76, subfamily C, polypeptide 1	cytochrome P450, putative, expressed
Sobic.001G044200	1	3301571-3302482	S1_3299477	3299477	3298058	1_2	-3.513	-4.424	0.09042	5.62e-07	0.0734705	A	control		uncharacterized 50.6 kDa protein in the 5region of gyrA and gyrB, putative, expressed
Sobic.001G044300	1	3302606-3305294	S1_3299477	3299477	3298058	1_2	-4.548	-7.236	0.09042	5.62e-07	0.0734705	A	control	basic region/leucine zipper transcription factor 68,,basic region/leucine zipper transcription factor 16	transcription factor, putative, expressed
Sobic.001G044400	1	3309273-3311277	S1_3299477	3299477	3298058	1_2	-11.215	-13.219	0.09042	5.62e-07	0.0734705	A	control	UDP-Glycosyltransferase superfamily protein	UDP-glucoronosyl and UDP-glucosyl transferase domain containing protein, expressed
Sobic.001G044500	1	3312220-3316724	S1_3299477	3299477	3298058	1_2	-14.162	-18.666	0.09042	5.62e-07	0.0734705	A	control	Major facilitator superfamily protein	transporter-related, putative, expressed
Sobic.001G044600	1	3317169-3320900	S1_3299477	3299477	3298058	1_2	-19.111	-22.842	0.09042	5.62e-07	0.0734705	A	control	Ubiquitin carboxyl-terminal hydrolase family protein	ubiquitin carboxyl-terminal hydrolase, family 1, putative, expressed
Sobic.001G044700	1	3324801-3325349	S1_3299477	3299477	3298058	1_2	-26.743	-27.291	0.09042	5.62e-07	0.0734705	A	control	Disease resistance-responsive (dirigent-like protein) family protein	dirigent, putative, expressed
Sobic.001G044800	1	3325484-3330705	S1_3299477	3299477	3298058	1_2	-27.426	-32.647	0.09042	5.62e-07	0.0734705	A	control	seed imbibition 2	uncharacterized glycosyltransferase, putative, expressed
Sobic.001G044900	1	3335024-3339619	S1_3299477	3299477	3298058	1_2	-36.966	-41.561	0.09042	5.62e-07	0.0734705	A	control	N2,N2-dimethylguanosine tRNA methyltransferase	N-dimethylguanosine tRNA methyltransferase, putative, expressed
Sobic.001G045000	1	3342520-3346583	S1_3299477	3299477	3298058	1_2	-44.462	-48.525	0.09042	5.62e-07	0.0734705	A	control	calcium-dependent protein kinase 19	CAMK_CAMK_like.24 - CAMK includes calcium/calmodulin depedent protein kinases, expressed
Sobic.001G074000	1	5643150-5647346	S1_5689384	5689384	5695200	1_3	52.05	47.854	0.05875	3.94e-05	0.0865341	gs	recovery	Leucine-rich receptor-like protein kinase family protein	receptor protein kinase CLAVATA1 precursor, putative, expressed
Sobic.001G074100	1	5653822-5662632	S1_5689384	5689384	5695200	1_3	41.378	32.568	0.05875	3.94e-05	0.0865341	gs	recovery	P-loop containing nucleoside triphosphate hydrolases superfamily protein	kinesin motor domain containing protein, putative, expressed
Sobic.001G074200	1	5670222-5674809	S1_5689384	5689384	5695200	1_3	24.978	20.391	0.05875	3.94e-05	0.0865341	gs	recovery	Leucine-rich repeat protein kinase family protein	LRR receptor-like protein kinase, putative, expressed
Sobic.001G074300	1	5679735-5680218	S1_5689384	5689384	5695200	1_3	15.465	14.982	0.05875	3.94e-05	0.0865341	gs	recovery	Ribosomal protein S14p/S29e family protein	40S ribosomal protein S29, putative, expressed
Sobic.001G074400	1	5686867-5688962	S1_5689384	5689384	5695200	1_3	8.333	6.238	0.05875	3.94e-05	0.0865341	gs	recovery	Protein of unknown function (DUF1005)	stress-induced protein, putative, expressed
Sobic.001G074500	1	5695457-5696161	S1_5689384	5689384	5695200	1_3	-0.257	-0.961	0.05875	3.94e-05	0.0865341	gs	recovery
Sobic.001G074601	1	5696527-5697291	S1_5689384	5689384	5695200	1_3	-1.327	-2.091	0.05875	3.94e-05	0.0865341	gs	recovery		expressed protein
Sobic.001G074700	1	5697660-5700549	S1_5689384	5689384	5695200	1_3	-2.46	-5.349	0.05875	3.94e-05	0.0865341	gs	recovery	cytochrome c oxidase-related	cytochrome c oxidase-related, putative, expressed
Sobic.001G074800	1	5703842-5705776	S1_5689384	5689384	5695200	1_3	-8.642	-10.576	0.05875	3.94e-05	0.0865341	gs	recovery	Concanavalin A-like lectin protein kinase family protein	lectin-like receptor kinase, putative, expressed
Sobic.001G074900	1	5706126-5708165	S1_5689384	5689384	5695200	1_3	-10.926	-12.965	0.05875	3.94e-05	0.0865341	gs	recovery	Concanavalin A-like lectin protein kinase family protein	receptor like protein kinase, putative, expressed
Sobic.001G075000	1	5710449-5713111	S1_5689384	5689384	5695200	1_3	-15.249	-17.911	0.05875	3.94e-05	0.0865341	gs	recovery	receptor lectin kinase	lectin-like receptor kinase, putative, expressed
Sobic.001G075101	1	5717165-5727509	S1_5689384	5689384	5695200	1_3	-21.965	-32.309	0.05875	3.94e-05	0.0865341	gs	recovery	KNOTTED-like from Arabidopsis thaliana	Homeobox domain containing protein, expressed
Sobic.001G075200	1	5740982-5743945	S1_5689384	5689384	5695200	1_3	-45.782	-48.745	0.05875	3.94e-05	0.0865341	gs	recovery
Sobic.001G075201	1	5732776-5738789	S1_5689384	5689384	5695200	1_3	-37.576	-43.589	0.05875	3.94e-05	0.0865341	gs	recovery
Sobic.001G075300	1	5735609-5737406	S1_5689384	5689384	5695200	1_3	-40.409	-42.206	0.05875	3.94e-05	0.0865341	gs	recovery	myb domain protein 36	MYB family transcription factor, putative, expressed
Sobic.001G094000	1	7220952-7229118	S1_7320011	7320011	7277648	1_4	56.696	48.53	0.06117	3.74e-05	0.0865341	gs	recovery	Leucine-rich repeat protein kinase family protein	expressed protein
			S1_7320011	7320011	7277648	1_4	56.696	48.53	0.06485	3.34e-05	0.131704	A	recovery	Leucine-rich repeat protein kinase family protein	expressed protein
			S1_7320028	7320028	7277665	1_5	56.713	48.547	0.06453	3.05e-05	0.0854166	gs	recovery	Leucine-rich repeat protein kinase family protein	expressed protein
			S1_7320032	7320032	7277669	1_5	56.717	48.551	0.06453	3.05e-05	0.0854166	gs	recovery	Leucine-rich repeat protein kinase family protein	expressed protein
Sobic.001G094100	1	7229782-7231032	S1_7320011	7320011	7277648	1_4	47.866	46.616	0.06117	3.74e-05	0.0865341	gs	recovery
			S1_7320011	7320011	7277648	1_4	47.866	46.616	0.06485	3.34e-05	0.131704	A	recovery
			S1_7320028	7320028	7277665	1_5	47.883	46.633	0.06453	3.05e-05	0.0854166	gs	recovery
			S1_7320032	7320032	7277669	1_5	47.887	46.637	0.06453	3.05e-05	0.0854166	gs	recovery
Sobic.001G094200	1	7231157-7232759	S1_7320011	7320011	7277648	1_4	46.491	44.889	0.06117	3.74e-05	0.0865341	gs	recovery		calcium homeostasis regulator CHoR1, putative, expressed
			S1_7320011	7320011	7277648	1_4	46.491	44.889	0.06485	3.34e-05	0.131704	A	recovery		calcium homeostasis regulator CHoR1, putative, expressed
			S1_7320028	7320028	7277665	1_5	46.508	44.906	0.06453	3.05e-05	0.0854166	gs	recovery		calcium homeostasis regulator CHoR1, putative, expressed
			S1_7320032	7320032	7277669	1_5	46.512	44.91	0.06453	3.05e-05	0.0854166	gs	recovery		calcium homeostasis regulator CHoR1, putative, expressed
Sobic.001G094300	1	7244345-7248408	S1_7320011	7320011	7277648	1_4	33.303	29.24	0.06117	3.74e-05	0.0865341	gs	recovery	Pseudouridine synthase/archaeosine transglycosylase-like family protein	bifunctional 3-phosphoadenosine 5-phosphosulfate synthetase, putative, expressed
			S1_7320011	7320011	7277648	1_4	33.303	29.24	0.06485	3.34e-05	0.131704	A	recovery	Pseudouridine synthase/archaeosine transglycosylase-like family protein	bifunctional 3-phosphoadenosine 5-phosphosulfate synthetase, putative, expressed
			S1_7320028	7320028	7277665	1_5	33.32	29.257	0.06453	3.05e-05	0.0854166	gs	recovery	Pseudouridine synthase/archaeosine transglycosylase-like family protein	bifunctional 3-phosphoadenosine 5-phosphosulfate synthetase, putative, expressed
			S1_7320032	7320032	7277669	1_5	33.324	29.261	0.06453	3.05e-05	0.0854166	gs	recovery	Pseudouridine synthase/archaeosine transglycosylase-like family protein	bifunctional 3-phosphoadenosine 5-phosphosulfate synthetase, putative, expressed
Sobic.001G094400	1	7248888-7251372	S1_7320011	7320011	7277648	1_4	28.76	26.276	0.06117	3.74e-05	0.0865341	gs	recovery	calmodulin 1	OsCML4 - Calmodulin-related calcium sensor protein, expressed
			S1_7320011	7320011	7277648	1_4	28.76	26.276	0.06485	3.34e-05	0.131704	A	recovery	calmodulin 1	OsCML4 - Calmodulin-related calcium sensor protein, expressed
			S1_7320028	7320028	7277665	1_5	28.777	26.293	0.06453	3.05e-05	0.0854166	gs	recovery	calmodulin 1	OsCML4 - Calmodulin-related calcium sensor protein, expressed
			S1_7320032	7320032	7277669	1_5	28.781	26.297	0.06453	3.05e-05	0.0854166	gs	recovery	calmodulin 1	OsCML4 - Calmodulin-related calcium sensor protein, expressed
Sobic.001G094500	1	7251832-7257471	S1_7320011	7320011	7277648	1_4	25.816	20.177	0.06117	3.74e-05	0.0865341	gs	recovery	histone H2A 11	Core histone H2A/H2B/H3/H4 domain containing protein, putative, expressed
			S1_7320011	7320011	7277648	1_4	25.816	20.177	0.06485	3.34e-05	0.131704	A	recovery	histone H2A 11	Core histone H2A/H2B/H3/H4 domain containing protein, putative, expressed
			S1_7320028	7320028	7277665	1_5	25.833	20.194	0.06453	3.05e-05	0.0854166	gs	recovery	histone H2A 11	Core histone H2A/H2B/H3/H4 domain containing protein, putative, expressed
			S1_7320032	7320032	7277669	1_5	25.837	20.198	0.06453	3.05e-05	0.0854166	gs	recovery	histone H2A 11	Core histone H2A/H2B/H3/H4 domain containing protein, putative, expressed
Sobic.001G094550	1	7252789-7253806	S1_7320011	7320011	7277648	1_4	24.859	23.842	0.06117	3.74e-05	0.0865341	gs	recovery
			S1_7320011	7320011	7277648	1_4	24.859	23.842	0.06485	3.34e-05	0.131704	A	recovery
			S1_7320028	7320028	7277665	1_5	24.876	23.859	0.06453	3.05e-05	0.0854166	gs	recovery
			S1_7320032	7320032	7277669	1_5	24.88	23.863	0.06453	3.05e-05	0.0854166	gs	recovery
Sobic.001G094600	1	7257522-7260035	S1_7320011	7320011	7277648	1_4	20.126	17.613	0.06117	3.74e-05	0.0865341	gs	recovery	Tetratricopeptide repeat (TPR)-like superfamily protein	pentatricopeptide, putative, expressed
			S1_7320011	7320011	7277648	1_4	20.126	17.613	0.06485	3.34e-05	0.131704	A	recovery	Tetratricopeptide repeat (TPR)-like superfamily protein	pentatricopeptide, putative, expressed
			S1_7320028	7320028	7277665	1_5	20.143	17.63	0.06453	3.05e-05	0.0854166	gs	recovery	Tetratricopeptide repeat (TPR)-like superfamily protein	pentatricopeptide, putative, expressed
			S1_7320032	7320032	7277669	1_5	20.147	17.634	0.06453	3.05e-05	0.0854166	gs	recovery	Tetratricopeptide repeat (TPR)-like superfamily protein	pentatricopeptide, putative, expressed
			S1_7356148	7356148	7313837	1_6	56.315	53.802	0.05153	5.59e-05	0.131704	A	recovery	Tetratricopeptide repeat (TPR)-like superfamily protein	pentatricopeptide, putative, expressed
Sobic.001G094700	1	7263580-7264558	S1_7320011	7320011	7277648	1_4	14.068	13.09	0.06117	3.74e-05	0.0865341	gs	recovery		expressed protein
			S1_7320011	7320011	7277648	1_4	14.068	13.09	0.06485	3.34e-05	0.131704	A	recovery		expressed protein
			S1_7320028	7320028	7277665	1_5	14.085	13.107	0.06453	3.05e-05	0.0854166	gs	recovery		expressed protein
			S1_7320032	7320032	7277669	1_5	14.089	13.111	0.06453	3.05e-05	0.0854166	gs	recovery		expressed protein
			S1_7356148	7356148	7313837	1_6	50.257	49.279	0.05153	5.59e-05	0.131704	A	recovery		expressed protein
Sobic.001G094800	1	7278514-7281576	S1_7320011	7320011	7277648	1_4	-0.866	-3.928	0.06117	3.74e-05	0.0865341	gs	recovery	indoleacetic acid-induced protein 16	OsIAA13 - Auxin-responsive Aux/IAA gene family member, expressed
			S1_7320011	7320011	7277648	1_4	-0.866	-3.928	0.06485	3.34e-05	0.131704	A	recovery	indoleacetic acid-induced protein 16	OsIAA13 - Auxin-responsive Aux/IAA gene family member, expressed
			S1_7320028	7320028	7277665	1_5	-0.849	-3.911	0.06453	3.05e-05	0.0854166	gs	recovery	indoleacetic acid-induced protein 16	OsIAA13 - Auxin-responsive Aux/IAA gene family member, expressed
			S1_7320032	7320032	7277669	1_5	-0.845	-3.907	0.06453	3.05e-05	0.0854166	gs	recovery	indoleacetic acid-induced protein 16	OsIAA13 - Auxin-responsive Aux/IAA gene family member, expressed
			S1_7356148	7356148	7313837	1_6	35.323	32.261	0.05153	5.59e-05	0.131704	A	recovery	indoleacetic acid-induced protein 16	OsIAA13 - Auxin-responsive Aux/IAA gene family member, expressed
			S1_7370295	7370295	7327984	1_6	49.47	46.408	0.05488	4.86e-05	0.131704	A	recovery	indoleacetic acid-induced protein 16	OsIAA13 - Auxin-responsive Aux/IAA gene family member, expressed
Sobic.001G094900	1	7287676-7291556	S1_7320011	7320011	7277648	1_4	-10.028	-13.908	0.06117	3.74e-05	0.0865341	gs	recovery	Sec23/Sec24 protein transport family protein	protein transport protein Sec23B, putative, expressed
			S1_7320011	7320011	7277648	1_4	-10.028	-13.908	0.06485	3.34e-05	0.131704	A	recovery	Sec23/Sec24 protein transport family protein	protein transport protein Sec23B, putative, expressed
			S1_7320028	7320028	7277665	1_5	-10.011	-13.891	0.06453	3.05e-05	0.0854166	gs	recovery	Sec23/Sec24 protein transport family protein	protein transport protein Sec23B, putative, expressed
			S1_7320032	7320032	7277669	1_5	-10.007	-13.887	0.06453	3.05e-05	0.0854166	gs	recovery	Sec23/Sec24 protein transport family protein	protein transport protein Sec23B, putative, expressed
			S1_7356148	7356148	7313837	1_6	26.161	22.281	0.05153	5.59e-05	0.131704	A	recovery	Sec23/Sec24 protein transport family protein	protein transport protein Sec23B, putative, expressed
			S1_7370295	7370295	7327984	1_6	40.308	36.428	0.05488	4.86e-05	0.131704	A	recovery	Sec23/Sec24 protein transport family protein	protein transport protein Sec23B, putative, expressed
Sobic.001G095000	1	7305915-7311750	S1_7320011	7320011	7277648	1_4	-28.267	-34.102	0.06117	3.74e-05	0.0865341	gs	recovery	magnesium transporter 9	CorA-like magnesium transporter protein, putative, expressed
			S1_7320011	7320011	7277648	1_4	-28.267	-34.102	0.06485	3.34e-05	0.131704	A	recovery	magnesium transporter 9	CorA-like magnesium transporter protein, putative, expressed
			S1_7320028	7320028	7277665	1_5	-28.25	-34.085	0.06453	3.05e-05	0.0854166	gs	recovery	magnesium transporter 9	CorA-like magnesium transporter protein, putative, expressed
			S1_7320032	7320032	7277669	1_5	-28.246	-34.081	0.06453	3.05e-05	0.0854166	gs	recovery	magnesium transporter 9	CorA-like magnesium transporter protein, putative, expressed
			S1_7356148	7356148	7313837	1_6	7.922	2.087	0.05153	5.59e-05	0.131704	A	recovery	magnesium transporter 9	CorA-like magnesium transporter protein, putative, expressed
			S1_7370295	7370295	7327984	1_6	22.069	16.234	0.05488	4.86e-05	0.131704	A	recovery	magnesium transporter 9	CorA-like magnesium transporter protein, putative, expressed
Sobic.001G095100	1	7312112-7313816	S1_7320011	7320011	7277648	1_4	-34.464	-36.168	0.06117	3.74e-05	0.0865341	gs	recovery	response regulator 24	response regulator receiver domain containing protein, expressed
			S1_7320011	7320011	7277648	1_4	-34.464	-36.168	0.06485	3.34e-05	0.131704	A	recovery	response regulator 24	response regulator receiver domain containing protein, expressed
			S1_7320028	7320028	7277665	1_5	-34.447	-36.151	0.06453	3.05e-05	0.0854166	gs	recovery	response regulator 24	response regulator receiver domain containing protein, expressed
			S1_7320032	7320032	7277669	1_5	-34.443	-36.147	0.06453	3.05e-05	0.0854166	gs	recovery	response regulator 24	response regulator receiver domain containing protein, expressed
			S1_7356148	7356148	7313837	1_6	1.725	0.021	0.05153	5.59e-05	0.131704	A	recovery	response regulator 24	response regulator receiver domain containing protein, expressed
			S1_7370295	7370295	7327984	1_6	15.872	14.168	0.05488	4.86e-05	0.131704	A	recovery	response regulator 24	response regulator receiver domain containing protein, expressed
Sobic.001G095200	1	7320025-7325475	S1_7320011	7320011	7277648	1_4	-42.377	-47.827	0.06117	3.74e-05	0.0865341	gs	recovery	DREB2A-interacting protein 2	zinc finger, C3HC4 type domain containing protein, expressed
			S1_7320011	7320011	7277648	1_4	-42.377	-47.827	0.06485	3.34e-05	0.131704	A	recovery	DREB2A-interacting protein 2	zinc finger, C3HC4 type domain containing protein, expressed
			S1_7320028	7320028	7277665	1_5	-42.36	-47.81	0.06453	3.05e-05	0.0854166	gs	recovery	DREB2A-interacting protein 2	zinc finger, C3HC4 type domain containing protein, expressed
			S1_7320032	7320032	7277669	1_5	-42.356	-47.806	0.06453	3.05e-05	0.0854166	gs	recovery	DREB2A-interacting protein 2	zinc finger, C3HC4 type domain containing protein, expressed
			S1_7356148	7356148	7313837	1_6	-6.188	-11.638	0.05153	5.59e-05	0.131704	A	recovery	DREB2A-interacting protein 2	zinc finger, C3HC4 type domain containing protein, expressed
			S1_7370295	7370295	7327984	1_6	7.959	2.509	0.05488	4.86e-05	0.131704	A	recovery	DREB2A-interacting protein 2	zinc finger, C3HC4 type domain containing protein, expressed
Sobic.001G095300	1	7327069-7328804	S1_7320011	7320011	7277648	1_4	-49.421	-51.156	0.06117	3.74e-05	0.0865341	gs	recovery	PRA1 (Prenylated rab acceptor) family protein	prenylated rab acceptor, putative, expressed
			S1_7320011	7320011	7277648	1_4	-49.421	-51.156	0.06485	3.34e-05	0.131704	A	recovery	PRA1 (Prenylated rab acceptor) family protein	prenylated rab acceptor, putative, expressed
			S1_7320028	7320028	7277665	1_5	-49.404	-51.139	0.06453	3.05e-05	0.0854166	gs	recovery	PRA1 (Prenylated rab acceptor) family protein	prenylated rab acceptor, putative, expressed
			S1_7320032	7320032	7277669	1_5	-49.4	-51.135	0.06453	3.05e-05	0.0854166	gs	recovery	PRA1 (Prenylated rab acceptor) family protein	prenylated rab acceptor, putative, expressed
			S1_7356148	7356148	7313837	1_6	-13.232	-14.967	0.05153	5.59e-05	0.131704	A	recovery	PRA1 (Prenylated rab acceptor) family protein	prenylated rab acceptor, putative, expressed
			S1_7370295	7370295	7327984	1_6	0.915	-0.82	0.05488	4.86e-05	0.131704	A	recovery	PRA1 (Prenylated rab acceptor) family protein	prenylated rab acceptor, putative, expressed
Sobic.001G095366	1	7331755-7334650	S1_7320011	7320011	7277648	1_4	-54.107	-57.002	0.06117	3.74e-05	0.0865341	gs	recovery	F-box/RNI-like superfamily protein	OsFBX154 - F-box domain containing protein, expressed
			S1_7320011	7320011	7277648	1_4	-54.107	-57.002	0.06485	3.34e-05	0.131704	A	recovery	F-box/RNI-like superfamily protein	OsFBX154 - F-box domain containing protein, expressed
			S1_7320028	7320028	7277665	1_5	-54.09	-56.985	0.06453	3.05e-05	0.0854166	gs	recovery	F-box/RNI-like superfamily protein	OsFBX154 - F-box domain containing protein, expressed
			S1_7320032	7320032	7277669	1_5	-54.086	-56.981	0.06453	3.05e-05	0.0854166	gs	recovery	F-box/RNI-like superfamily protein	OsFBX154 - F-box domain containing protein, expressed
			S1_7356148	7356148	7313837	1_6	-17.918	-20.813	0.05153	5.59e-05	0.131704	A	recovery	F-box/RNI-like superfamily protein	OsFBX154 - F-box domain containing protein, expressed
			S1_7370295	7370295	7327984	1_6	-3.771	-6.666	0.05488	4.86e-05	0.131704	A	recovery	F-box/RNI-like superfamily protein	OsFBX154 - F-box domain containing protein, expressed
Sobic.001G095432	1	7335177-7336441	S1_7356148	7356148	7313837	1_6	-21.34	-22.604	0.05153	5.59e-05	0.131704	A	recovery	F-box and associated interaction domains-containing protein	OsFBX160 - F-box domain containing protein, expressed
			S1_7370295	7370295	7327984	1_6	-7.193	-8.457	0.05488	4.86e-05	0.131704	A	recovery	F-box and associated interaction domains-containing protein	OsFBX160 - F-box domain containing protein, expressed
Sobic.001G095500	1	7340447-7343822	S1_7356148	7356148	7313837	1_6	-26.61	-29.985	0.05153	5.59e-05	0.131704	A	recovery	WRKY DNA-binding protein 21	WRKY121, expressed
			S1_7370295	7370295	7327984	1_6	-12.463	-15.838	0.05488	4.86e-05	0.131704	A	recovery	WRKY DNA-binding protein 21	WRKY121, expressed
Sobic.001G095566	1	7352532-7353698	S1_7356148	7356148	7313837	1_6	-38.695	-39.861	0.05153	5.59e-05	0.131704	A	recovery
			S1_7370295	7370295	7327984	1_6	-24.548	-25.714	0.05488	4.86e-05	0.131704	A	recovery
Sobic.001G095632	1	7353756-7356847	S1_7356148	7356148	7313837	1_6	-39.919	-43.01	0.05153	5.59e-05	0.131704	A	recovery	Cytochrome b-c1 complex, subunit 8 protein	cytochrome b-c1 complex subunit 8, putative, expressed
			S1_7370295	7370295	7327984	1_6	-25.772	-28.863	0.05488	4.86e-05	0.131704	A	recovery	Cytochrome b-c1 complex, subunit 8 protein	cytochrome b-c1 complex subunit 8, putative, expressed
Sobic.001G095700	1	7364349-7369583	S1_7356148	7356148	7313837	1_6	-50.512	-55.746	0.05153	5.59e-05	0.131704	A	recovery	basic helix-loop-helix (bHLH) DNA-binding superfamily protein	helix-loop-helix DNA-binding domain containing protein, expressed
			S1_7370295	7370295	7327984	1_6	-36.365	-41.599	0.05488	4.86e-05	0.131704	A	recovery	basic helix-loop-helix (bHLH) DNA-binding superfamily protein	helix-loop-helix DNA-binding domain containing protein, expressed
Sobic.001G095750	1	7372112-7372682	S1_7370295	7370295	7327984	1_6	-44.128	-44.698	0.05488	4.86e-05	0.131704	A	recovery	alpha/beta-Hydrolases superfamily protein	gibberellin receptor GID1L2, putative, expressed
Sobic.001G095800	1	7377825-7380664	S1_7370295	7370295	7327984	1_6	-49.841	-52.68	0.05488	4.86e-05	0.131704	A	recovery	homolog of human DNA ligase iv-binding protein XRCC4	XRCC4, putative, expressed
Sobic.001G098600	1	7564826-7566576	S1_7663160	7663160	7620304	1_6	55.478	53.728	0.08593	6.16e-06	0.0854166	gs	recovery		expressed protein
			S1_7663160	7663160	7620304	1_6	55.478	53.728	0.07558	2.76e-05	0.131704	A	recovery		expressed protein
			S1_7663160	7663160	7620304	1_6	55.478	53.728	0.08768	5.55e-06	0.122096	E	recovery		expressed protein
Sobic.001G098700	1	7570839-7572698	S1_7663160	7663160	7620304	1_6	49.465	47.606	0.08593	6.16e-06	0.0854166	gs	recovery	GRAM domain family protein	GRAM domain containing protein, expressed
			S1_7663160	7663160	7620304	1_6	49.465	47.606	0.07558	2.76e-05	0.131704	A	recovery	GRAM domain family protein	GRAM domain containing protein, expressed
			S1_7663160	7663160	7620304	1_6	49.465	47.606	0.08768	5.55e-06	0.122096	E	recovery	GRAM domain family protein	GRAM domain containing protein, expressed
Sobic.001G098800	1	7572699-7574258	S1_7663160	7663160	7620304	1_6	47.605	46.046	0.08593	6.16e-06	0.0854166	gs	recovery	ATP synthase delta-subunit gene	ATP synthase F1, delta subunit family protein, putative, expressed
			S1_7663160	7663160	7620304	1_6	47.605	46.046	0.07558	2.76e-05	0.131704	A	recovery	ATP synthase delta-subunit gene	ATP synthase F1, delta subunit family protein, putative, expressed
			S1_7663160	7663160	7620304	1_6	47.605	46.046	0.08768	5.55e-06	0.122096	E	recovery	ATP synthase delta-subunit gene	ATP synthase F1, delta subunit family protein, putative, expressed
Sobic.001G098900	1	7576259-7577203	S1_7663160	7663160	7620304	1_6	44.045	43.101	0.08593	6.16e-06	0.0854166	gs	recovery	syntaxin of plants 111	syntaxin-related protein, putative, expressed
			S1_7663160	7663160	7620304	1_6	44.045	43.101	0.07558	2.76e-05	0.131704	A	recovery	syntaxin of plants 111	syntaxin-related protein, putative, expressed
			S1_7663160	7663160	7620304	1_6	44.045	43.101	0.08768	5.55e-06	0.122096	E	recovery	syntaxin of plants 111	syntaxin-related protein, putative, expressed
Sobic.001G099000	1	7577480-7582517	S1_7663160	7663160	7620304	1_6	42.824	37.787	0.08593	6.16e-06	0.0854166	gs	recovery	methyltransferases	expressed protein
			S1_7663160	7663160	7620304	1_6	42.824	37.787	0.07558	2.76e-05	0.131704	A	recovery	methyltransferases	expressed protein
			S1_7663160	7663160	7620304	1_6	42.824	37.787	0.08768	5.55e-06	0.122096	E	recovery	methyltransferases	expressed protein
Sobic.001G099100	1	7586240-7589894	S1_7663160	7663160	7620304	1_6	34.064	30.41	0.08593	6.16e-06	0.0854166	gs	recovery	glycosyl hydrolase 9A1	endoglucanase, putative, expressed
			S1_7663160	7663160	7620304	1_6	34.064	30.41	0.07558	2.76e-05	0.131704	A	recovery	glycosyl hydrolase 9A1	endoglucanase, putative, expressed
			S1_7663160	7663160	7620304	1_6	34.064	30.41	0.08768	5.55e-06	0.122096	E	recovery	glycosyl hydrolase 9A1	endoglucanase, putative, expressed
Sobic.001G099200	1	7590541-7592254	S1_7663160	7663160	7620304	1_6	29.763	28.05	0.08593	6.16e-06	0.0854166	gs	recovery	Pentatricopeptide repeat (PPR) superfamily protein	expressed protein
			S1_7663160	7663160	7620304	1_6	29.763	28.05	0.07558	2.76e-05	0.131704	A	recovery	Pentatricopeptide repeat (PPR) superfamily protein	expressed protein
			S1_7663160	7663160	7620304	1_6	29.763	28.05	0.08768	5.55e-06	0.122096	E	recovery	Pentatricopeptide repeat (PPR) superfamily protein	expressed protein
Sobic.001G099300	1	7598408-7600784	S1_7663160	7663160	7620304	1_6	21.896	19.52	0.08593	6.16e-06	0.0854166	gs	recovery	glycerol-3-phosphate acyltransferase 6	glycerol-3-phosphate acyltransferase, putative, expressed
			S1_7663160	7663160	7620304	1_6	21.896	19.52	0.07558	2.76e-05	0.131704	A	recovery	glycerol-3-phosphate acyltransferase 6	glycerol-3-phosphate acyltransferase, putative, expressed
			S1_7663160	7663160	7620304	1_6	21.896	19.52	0.08768	5.55e-06	0.122096	E	recovery	glycerol-3-phosphate acyltransferase 6	glycerol-3-phosphate acyltransferase, putative, expressed
			S1_7691839	7691839	7648984	1_7	50.576	48.2	0.06922	2.66e-05	0.0854166	gs	recovery	glycerol-3-phosphate acyltransferase 6	glycerol-3-phosphate acyltransferase, putative, expressed
			S1_7691839	7691839	7648984	1_7	50.576	48.2	0.06475	4.15e-05	0.131704	A	recovery	glycerol-3-phosphate acyltransferase 6	glycerol-3-phosphate acyltransferase, putative, expressed
Sobic.001G099400	1	7605662-7608670	S1_7663160	7663160	7620304	1_6	14.642	11.634	0.08593	6.16e-06	0.0854166	gs	recovery	nitrate transporter 1.7	proton-dependent oligopeptide transport, putative, expressed
			S1_7663160	7663160	7620304	1_6	14.642	11.634	0.07558	2.76e-05	0.131704	A	recovery	nitrate transporter 1.7	proton-dependent oligopeptide transport, putative, expressed
			S1_7663160	7663160	7620304	1_6	14.642	11.634	0.08768	5.55e-06	0.122096	E	recovery	nitrate transporter 1.7	proton-dependent oligopeptide transport, putative, expressed
			S1_7691839	7691839	7648984	1_7	43.322	40.314	0.06922	2.66e-05	0.0854166	gs	recovery	nitrate transporter 1.7	proton-dependent oligopeptide transport, putative, expressed
			S1_7691839	7691839	7648984	1_7	43.322	40.314	0.06475	4.15e-05	0.131704	A	recovery	nitrate transporter 1.7	proton-dependent oligopeptide transport, putative, expressed
Sobic.001G099500	1	7615986-7618270	S1_7663160	7663160	7620304	1_6	4.318	2.034	0.08593	6.16e-06	0.0854166	gs	recovery	ankyrin repeat family protein	ankyrin repeat family protein, putative, expressed
			S1_7663160	7663160	7620304	1_6	4.318	2.034	0.07558	2.76e-05	0.131704	A	recovery	ankyrin repeat family protein	ankyrin repeat family protein, putative, expressed
			S1_7663160	7663160	7620304	1_6	4.318	2.034	0.08768	5.55e-06	0.122096	E	recovery	ankyrin repeat family protein	ankyrin repeat family protein, putative, expressed
			S1_7691839	7691839	7648984	1_7	32.998	30.714	0.06922	2.66e-05	0.0854166	gs	recovery	ankyrin repeat family protein	ankyrin repeat family protein, putative, expressed
			S1_7691839	7691839	7648984	1_7	32.998	30.714	0.06475	4.15e-05	0.131704	A	recovery	ankyrin repeat family protein	ankyrin repeat family protein, putative, expressed
Sobic.001G099600	1	7619705-7621923	S1_7663160	7663160	7620304	1_6	0.599	-1.619	0.08593	6.16e-06	0.0854166	gs	recovery	ankyrin repeat family protein	ankyrin repeat family protein, putative, expressed
			S1_7663160	7663160	7620304	1_6	0.599	-1.619	0.07558	2.76e-05	0.131704	A	recovery	ankyrin repeat family protein	ankyrin repeat family protein, putative, expressed
			S1_7663160	7663160	7620304	1_6	0.599	-1.619	0.08768	5.55e-06	0.122096	E	recovery	ankyrin repeat family protein	ankyrin repeat family protein, putative, expressed
			S1_7691839	7691839	7648984	1_7	29.279	27.061	0.06922	2.66e-05	0.0854166	gs	recovery	ankyrin repeat family protein	ankyrin repeat family protein, putative, expressed
			S1_7691839	7691839	7648984	1_7	29.279	27.061	0.06475	4.15e-05	0.131704	A	recovery	ankyrin repeat family protein	ankyrin repeat family protein, putative, expressed
Sobic.001G099700	1	7623632-7625890	S1_7663160	7663160	7620304	1_6	-3.328	-5.586	0.08593	6.16e-06	0.0854166	gs	recovery	cell wall invertase 2	glycosyl hydrolases, putative, expressed
			S1_7663160	7663160	7620304	1_6	-3.328	-5.586	0.07558	2.76e-05	0.131704	A	recovery	cell wall invertase 2	glycosyl hydrolases, putative, expressed
			S1_7663160	7663160	7620304	1_6	-3.328	-5.586	0.08768	5.55e-06	0.122096	E	recovery	cell wall invertase 2	glycosyl hydrolases, putative, expressed
			S1_7691839	7691839	7648984	1_7	25.352	23.094	0.06922	2.66e-05	0.0854166	gs	recovery	cell wall invertase 2	glycosyl hydrolases, putative, expressed
			S1_7691839	7691839	7648984	1_7	25.352	23.094	0.06475	4.15e-05	0.131704	A	recovery	cell wall invertase 2	glycosyl hydrolases, putative, expressed
Sobic.001G099800	1	7634252-7637528	S1_7663160	7663160	7620304	1_6	-13.948	-17.224	0.08593	6.16e-06	0.0854166	gs	recovery	Alba DNA/RNA-binding protein	nucleic acid binding protein, putative, expressed
			S1_7663160	7663160	7620304	1_6	-13.948	-17.224	0.07558	2.76e-05	0.131704	A	recovery	Alba DNA/RNA-binding protein	nucleic acid binding protein, putative, expressed
			S1_7663160	7663160	7620304	1_6	-13.948	-17.224	0.08768	5.55e-06	0.122096	E	recovery	Alba DNA/RNA-binding protein	nucleic acid binding protein, putative, expressed
			S1_7691839	7691839	7648984	1_7	14.732	11.456	0.06922	2.66e-05	0.0854166	gs	recovery	Alba DNA/RNA-binding protein	nucleic acid binding protein, putative, expressed
			S1_7691839	7691839	7648984	1_7	14.732	11.456	0.06475	4.15e-05	0.131704	A	recovery	Alba DNA/RNA-binding protein	nucleic acid binding protein, putative, expressed
Sobic.001G099900	1	7640557-7646174	S1_7663160	7663160	7620304	1_6	-20.253	-25.87	0.08593	6.16e-06	0.0854166	gs	recovery	Transducin family protein / WD-40 repeat family protein	WD domain, G-beta repeat domain containing protein, expressed
			S1_7663160	7663160	7620304	1_6	-20.253	-25.87	0.07558	2.76e-05	0.131704	A	recovery	Transducin family protein / WD-40 repeat family protein	WD domain, G-beta repeat domain containing protein, expressed
			S1_7663160	7663160	7620304	1_6	-20.253	-25.87	0.08768	5.55e-06	0.122096	E	recovery	Transducin family protein / WD-40 repeat family protein	WD domain, G-beta repeat domain containing protein, expressed
			S1_7691839	7691839	7648984	1_7	8.427	2.81	0.06922	2.66e-05	0.0854166	gs	recovery	Transducin family protein / WD-40 repeat family protein	WD domain, G-beta repeat domain containing protein, expressed
			S1_7691839	7691839	7648984	1_7	8.427	2.81	0.06475	4.15e-05	0.131704	A	recovery	Transducin family protein / WD-40 repeat family protein	WD domain, G-beta repeat domain containing protein, expressed
Sobic.001G100000	1	7649330-7655068	S1_7663160	7663160	7620304	1_6	-29.026	-34.764	0.08593	6.16e-06	0.0854166	gs	recovery	ADP glucose pyrophosphorylase large subunit 1	glucose-1-phosphate adenylyltransferase large subunit, putative, expressed
			S1_7663160	7663160	7620304	1_6	-29.026	-34.764	0.07558	2.76e-05	0.131704	A	recovery	ADP glucose pyrophosphorylase large subunit 1	glucose-1-phosphate adenylyltransferase large subunit, putative, expressed
			S1_7663160	7663160	7620304	1_6	-29.026	-34.764	0.08768	5.55e-06	0.122096	E	recovery	ADP glucose pyrophosphorylase large subunit 1	glucose-1-phosphate adenylyltransferase large subunit, putative, expressed
			S1_7691839	7691839	7648984	1_7	-0.346	-6.084	0.06922	2.66e-05	0.0854166	gs	recovery	ADP glucose pyrophosphorylase large subunit 1	glucose-1-phosphate adenylyltransferase large subunit, putative, expressed
			S1_7691839	7691839	7648984	1_7	-0.346	-6.084	0.06475	4.15e-05	0.131704	A	recovery	ADP glucose pyrophosphorylase large subunit 1	glucose-1-phosphate adenylyltransferase large subunit, putative, expressed
Sobic.001G100100	1	7655454-7660092	S1_7663160	7663160	7620304	1_6	-35.15	-39.788	0.08593	6.16e-06	0.0854166	gs	recovery	ZIM-LIKE 2	GATA transcription factor 25, putative, expressed
			S1_7663160	7663160	7620304	1_6	-35.15	-39.788	0.07558	2.76e-05	0.131704	A	recovery	ZIM-LIKE 2	GATA transcription factor 25, putative, expressed
			S1_7663160	7663160	7620304	1_6	-35.15	-39.788	0.08768	5.55e-06	0.122096	E	recovery	ZIM-LIKE 2	GATA transcription factor 25, putative, expressed
			S1_7691839	7691839	7648984	1_7	-6.47	-11.108	0.06922	2.66e-05	0.0854166	gs	recovery	ZIM-LIKE 2	GATA transcription factor 25, putative, expressed
			S1_7691839	7691839	7648984	1_7	-6.47	-11.108	0.06475	4.15e-05	0.131704	A	recovery	ZIM-LIKE 2	GATA transcription factor 25, putative, expressed
Sobic.001G100200	1	7659849-7664017	S1_7663160	7663160	7620304	1_6	-39.545	-43.713	0.08593	6.16e-06	0.0854166	gs	recovery	serine-type endopeptidase inhibitors	PIII1 - Proteinase inhibitor II family protein precursor, expressed
			S1_7663160	7663160	7620304	1_6	-39.545	-43.713	0.07558	2.76e-05	0.131704	A	recovery	serine-type endopeptidase inhibitors	PIII1 - Proteinase inhibitor II family protein precursor, expressed
			S1_7663160	7663160	7620304	1_6	-39.545	-43.713	0.08768	5.55e-06	0.122096	E	recovery	serine-type endopeptidase inhibitors	PIII1 - Proteinase inhibitor II family protein precursor, expressed
			S1_7691839	7691839	7648984	1_7	-10.865	-15.033	0.06922	2.66e-05	0.0854166	gs	recovery	serine-type endopeptidase inhibitors	PIII1 - Proteinase inhibitor II family protein precursor, expressed
			S1_7691839	7691839	7648984	1_7	-10.865	-15.033	0.06475	4.15e-05	0.131704	A	recovery	serine-type endopeptidase inhibitors	PIII1 - Proteinase inhibitor II family protein precursor, expressed
Sobic.001G100300	1	7664369-7665337	S1_7663160	7663160	7620304	1_6	-44.065	-45.033	0.08593	6.16e-06	0.0854166	gs	recovery
			S1_7663160	7663160	7620304	1_6	-44.065	-45.033	0.07558	2.76e-05	0.131704	A	recovery
			S1_7663160	7663160	7620304	1_6	-44.065	-45.033	0.08768	5.55e-06	0.122096	E	recovery
			S1_7691839	7691839	7648984	1_7	-15.385	-16.353	0.06922	2.66e-05	0.0854166	gs	recovery
			S1_7691839	7691839	7648984	1_7	-15.385	-16.353	0.06475	4.15e-05	0.131704	A	recovery
Sobic.001G100400	1	7663795-7667164	S1_7663160	7663160	7620304	1_6	-43.491	-46.86	0.08593	6.16e-06	0.0854166	gs	recovery	Ribosomal protein L7/L12, oligomerisation;Ribosomal protein L7/L12, C-terminal/adaptor protein ClpS-like	ribosomal protein L7/L12 C-terminal domain containing protein, expressed
			S1_7663160	7663160	7620304	1_6	-43.491	-46.86	0.07558	2.76e-05	0.131704	A	recovery	Ribosomal protein L7/L12, oligomerisation;Ribosomal protein L7/L12, C-terminal/adaptor protein ClpS-like	ribosomal protein L7/L12 C-terminal domain containing protein, expressed
			S1_7663160	7663160	7620304	1_6	-43.491	-46.86	0.08768	5.55e-06	0.122096	E	recovery	Ribosomal protein L7/L12, oligomerisation;Ribosomal protein L7/L12, C-terminal/adaptor protein ClpS-like	ribosomal protein L7/L12 C-terminal domain containing protein, expressed
			S1_7691839	7691839	7648984	1_7	-14.811	-18.18	0.06922	2.66e-05	0.0854166	gs	recovery	Ribosomal protein L7/L12, oligomerisation;Ribosomal protein L7/L12, C-terminal/adaptor protein ClpS-like	ribosomal protein L7/L12 C-terminal domain containing protein, expressed
			S1_7691839	7691839	7648984	1_7	-14.811	-18.18	0.06475	4.15e-05	0.131704	A	recovery	Ribosomal protein L7/L12, oligomerisation;Ribosomal protein L7/L12, C-terminal/adaptor protein ClpS-like	ribosomal protein L7/L12 C-terminal domain containing protein, expressed
Sobic.001G100501	1	7668026-7669562	S1_7663160	7663160	7620304	1_6	-47.722	-49.258	0.08593	6.16e-06	0.0854166	gs	recovery		expressed protein
			S1_7663160	7663160	7620304	1_6	-47.722	-49.258	0.07558	2.76e-05	0.131704	A	recovery		expressed protein
			S1_7663160	7663160	7620304	1_6	-47.722	-49.258	0.08768	5.55e-06	0.122096	E	recovery		expressed protein
			S1_7691839	7691839	7648984	1_7	-19.042	-20.578	0.06922	2.66e-05	0.0854166	gs	recovery		expressed protein
			S1_7691839	7691839	7648984	1_7	-19.042	-20.578	0.06475	4.15e-05	0.131704	A	recovery		expressed protein
Sobic.001G100600	1	7670177-7672170	S1_7663160	7663160	7620304	1_6	-49.873	-51.866	0.08593	6.16e-06	0.0854166	gs	recovery		expressed protein
			S1_7663160	7663160	7620304	1_6	-49.873	-51.866	0.07558	2.76e-05	0.131704	A	recovery		expressed protein
			S1_7663160	7663160	7620304	1_6	-49.873	-51.866	0.08768	5.55e-06	0.122096	E	recovery		expressed protein
			S1_7691839	7691839	7648984	1_7	-21.193	-23.186	0.06922	2.66e-05	0.0854166	gs	recovery		expressed protein
			S1_7691839	7691839	7648984	1_7	-21.193	-23.186	0.06475	4.15e-05	0.131704	A	recovery		expressed protein
Sobic.001G100650	1	7672535-7673352	S1_7663160	7663160	7620304	1_6	-52.231	-53.048	0.08593	6.16e-06	0.0854166	gs	recovery		PIII3 - Proteinase inhibitor II family protein precursor, putative, expressed
			S1_7663160	7663160	7620304	1_6	-52.231	-53.048	0.07558	2.76e-05	0.131704	A	recovery		PIII3 - Proteinase inhibitor II family protein precursor, putative, expressed
			S1_7663160	7663160	7620304	1_6	-52.231	-53.048	0.08768	5.55e-06	0.122096	E	recovery		PIII3 - Proteinase inhibitor II family protein precursor, putative, expressed
			S1_7691839	7691839	7648984	1_7	-23.551	-24.368	0.06922	2.66e-05	0.0854166	gs	recovery		PIII3 - Proteinase inhibitor II family protein precursor, putative, expressed
			S1_7691839	7691839	7648984	1_7	-23.551	-24.368	0.06475	4.15e-05	0.131704	A	recovery		PIII3 - Proteinase inhibitor II family protein precursor, putative, expressed
Sobic.001G100700	1	7674599-7675723	S1_7663160	7663160	7620304	1_6	-54.295	-55.419	0.08593	6.16e-06	0.0854166	gs	recovery		PIII4 - Proteinase inhibitor II family protein precursor, expressed
			S1_7663160	7663160	7620304	1_6	-54.295	-55.419	0.07558	2.76e-05	0.131704	A	recovery		PIII4 - Proteinase inhibitor II family protein precursor, expressed
			S1_7663160	7663160	7620304	1_6	-54.295	-55.419	0.08768	5.55e-06	0.122096	E	recovery		PIII4 - Proteinase inhibitor II family protein precursor, expressed
			S1_7691839	7691839	7648984	1_7	-25.615	-26.739	0.06922	2.66e-05	0.0854166	gs	recovery		PIII4 - Proteinase inhibitor II family protein precursor, expressed
			S1_7691839	7691839	7648984	1_7	-25.615	-26.739	0.06475	4.15e-05	0.131704	A	recovery		PIII4 - Proteinase inhibitor II family protein precursor, expressed
Sobic.001G100800	1	7678812-7683322	S1_7691839	7691839	7648984	1_7	-29.828	-34.338	0.06922	2.66e-05	0.0854166	gs	recovery	folate transporter 1	mitochondrial carrier protein, putative, expressed
			S1_7691839	7691839	7648984	1_7	-29.828	-34.338	0.06475	4.15e-05	0.131704	A	recovery	folate transporter 1	mitochondrial carrier protein, putative, expressed
Sobic.001G100900	1	7684582-7694636	S1_7691839	7691839	7648984	1_7	-35.598	-45.652	0.06922	2.66e-05	0.0854166	gs	recovery	Trypsin family protein with PDZ domain	OsDegp14 - Putative Deg protease homologue, expressed
			S1_7691839	7691839	7648984	1_7	-35.598	-45.652	0.06475	4.15e-05	0.131704	A	recovery	Trypsin family protein with PDZ domain	OsDegp14 - Putative Deg protease homologue, expressed
Sobic.001G103300	1	7907267-7928278	S1_8002459	8002459	7959919	1_8	52.652	31.641	0.05724	3.01e-05	0.0854166	gs	recovery	endoplasmic reticulum-type calcium-transporting ATPase 3	calcium-transporting ATPase 3, endoplasmic reticulum-type, putative, expressed
			S1_8002459	8002459	7959919	1_8	52.652	31.641	0.06365	8.5e-06	0.0586844	Fv'/Fm'	recovery	endoplasmic reticulum-type calcium-transporting ATPase 3	calcium-transporting ATPase 3, endoplasmic reticulum-type, putative, expressed
			S1_8002459	8002459	7959919	1_8	52.652	31.641	0.05301	5.6e-05	0.131704	A	recovery	endoplasmic reticulum-type calcium-transporting ATPase 3	calcium-transporting ATPase 3, endoplasmic reticulum-type, putative, expressed
Sobic.001G103400	1	7932987-7936440	S1_8002459	8002459	7959919	1_8	26.932	23.479	0.05724	3.01e-05	0.0854166	gs	recovery	SMAD/FHA domain-containing protein	FHA domain containing protein, putative, expressed
			S1_8002459	8002459	7959919	1_8	26.932	23.479	0.06365	8.5e-06	0.0586844	Fv'/Fm'	recovery	SMAD/FHA domain-containing protein	FHA domain containing protein, putative, expressed
			S1_8002459	8002459	7959919	1_8	26.932	23.479	0.05301	5.6e-05	0.131704	A	recovery	SMAD/FHA domain-containing protein	FHA domain containing protein, putative, expressed
Sobic.001G103500	1	7949328-7951671	S1_8002459	8002459	7959919	1_8	10.591	8.248	0.05724	3.01e-05	0.0854166	gs	recovery	Uncharacterised conserved protein UCP015417, vWA	gp176, putative, expressed
			S1_8002459	8002459	7959919	1_8	10.591	8.248	0.06365	8.5e-06	0.0586844	Fv'/Fm'	recovery	Uncharacterised conserved protein UCP015417, vWA	gp176, putative, expressed
			S1_8002459	8002459	7959919	1_8	10.591	8.248	0.05301	5.6e-05	0.131704	A	recovery	Uncharacterised conserved protein UCP015417, vWA	gp176, putative, expressed
Sobic.001G103600	1	7951939-7954166	S1_8002459	8002459	7959919	1_8	7.98	5.753	0.05724	3.01e-05	0.0854166	gs	recovery	Uncharacterised conserved protein UCP015417, vWA	gp176, putative, expressed
			S1_8002459	8002459	7959919	1_8	7.98	5.753	0.06365	8.5e-06	0.0586844	Fv'/Fm'	recovery	Uncharacterised conserved protein UCP015417, vWA	gp176, putative, expressed
			S1_8002459	8002459	7959919	1_8	7.98	5.753	0.05301	5.6e-05	0.131704	A	recovery	Uncharacterised conserved protein UCP015417, vWA	gp176, putative, expressed
Sobic.001G103800	1	7960401-7962969	S1_8002459	8002459	7959919	1_8	-0.482	-3.05	0.05724	3.01e-05	0.0854166	gs	recovery	alpha/beta-Hydrolases superfamily protein	lecithin cholesterol acyltransferase, putative, expressed
			S1_8002459	8002459	7959919	1_8	-0.482	-3.05	0.06365	8.5e-06	0.0586844	Fv'/Fm'	recovery	alpha/beta-Hydrolases superfamily protein	lecithin cholesterol acyltransferase, putative, expressed
			S1_8002459	8002459	7959919	1_8	-0.482	-3.05	0.05301	5.6e-05	0.131704	A	recovery	alpha/beta-Hydrolases superfamily protein	lecithin cholesterol acyltransferase, putative, expressed
Sobic.001G103900	1	7969436-7975220	S1_8002459	8002459	7959919	1_8	-9.517	-15.301	0.05724	3.01e-05	0.0854166	gs	recovery	signal peptide peptidase	signal peptide peptidase domain containing protein, expressed
			S1_8002459	8002459	7959919	1_8	-9.517	-15.301	0.06365	8.5e-06	0.0586844	Fv'/Fm'	recovery	signal peptide peptidase	signal peptide peptidase domain containing protein, expressed
			S1_8002459	8002459	7959919	1_8	-9.517	-15.301	0.05301	5.6e-05	0.131704	A	recovery	signal peptide peptidase	signal peptide peptidase domain containing protein, expressed
Sobic.001G104000	1	7976195-7982894	S1_8002459	8002459	7959919	1_8	-16.276	-22.975	0.05724	3.01e-05	0.0854166	gs	recovery	BSD domain-containing protein	BSD domain containing protein, expressed
			S1_8002459	8002459	7959919	1_8	-16.276	-22.975	0.06365	8.5e-06	0.0586844	Fv'/Fm'	recovery	BSD domain-containing protein	BSD domain containing protein, expressed
			S1_8002459	8002459	7959919	1_8	-16.276	-22.975	0.05301	5.6e-05	0.131704	A	recovery	BSD domain-containing protein	BSD domain containing protein, expressed
Sobic.001G104050	1	7979905-7980415	S1_8002459	8002459	7959919	1_8	-19.986	-20.496	0.05724	3.01e-05	0.0854166	gs	recovery
			S1_8002459	8002459	7959919	1_8	-19.986	-20.496	0.06365	8.5e-06	0.0586844	Fv'/Fm'	recovery
			S1_8002459	8002459	7959919	1_8	-19.986	-20.496	0.05301	5.6e-05	0.131704	A	recovery
Sobic.001G104100	1	7982034-7985873	S1_8002459	8002459	7959919	1_8	-22.115	-25.954	0.05724	3.01e-05	0.0854166	gs	recovery	ACT-like superfamily protein	ACT domain containing protein, expressed
			S1_8002459	8002459	7959919	1_8	-22.115	-25.954	0.06365	8.5e-06	0.0586844	Fv'/Fm'	recovery	ACT-like superfamily protein	ACT domain containing protein, expressed
			S1_8002459	8002459	7959919	1_8	-22.115	-25.954	0.05301	5.6e-05	0.131704	A	recovery	ACT-like superfamily protein	ACT domain containing protein, expressed
Sobic.001G104300	1	7994108-7997602	S1_8002459	8002459	7959919	1_8	-34.189	-37.683	0.05724	3.01e-05	0.0854166	gs	recovery	methyltransferases	differentiation protein, putative, expressed
			S1_8002459	8002459	7959919	1_8	-34.189	-37.683	0.06365	8.5e-06	0.0586844	Fv'/Fm'	recovery	methyltransferases	differentiation protein, putative, expressed
			S1_8002459	8002459	7959919	1_8	-34.189	-37.683	0.05301	5.6e-05	0.131704	A	recovery	methyltransferases	differentiation protein, putative, expressed
Sobic.001G104400	1	7997811-7998857	S1_8002459	8002459	7959919	1_8	-37.892	-38.938	0.05724	3.01e-05	0.0854166	gs	recovery		expressed protein
			S1_8002459	8002459	7959919	1_8	-37.892	-38.938	0.06365	8.5e-06	0.0586844	Fv'/Fm'	recovery		expressed protein
			S1_8002459	8002459	7959919	1_8	-37.892	-38.938	0.05301	5.6e-05	0.131704	A	recovery		expressed protein
Sobic.001G104500	1	8001993-8006115	S1_8002459	8002459	7959919	1_8	-42.074	-46.196	0.05724	3.01e-05	0.0854166	gs	recovery	growth-regulating factor 1	growth-regulating factor, putative, expressed
			S1_8002459	8002459	7959919	1_8	-42.074	-46.196	0.06365	8.5e-06	0.0586844	Fv'/Fm'	recovery	growth-regulating factor 1	growth-regulating factor, putative, expressed
			S1_8002459	8002459	7959919	1_8	-42.074	-46.196	0.05301	5.6e-05	0.131704	A	recovery	growth-regulating factor 1	growth-regulating factor, putative, expressed
Sobic.001G104550	1	8010540-8011213	S1_8002459	8002459	7959919	1_8	-50.621	-51.294	0.05724	3.01e-05	0.0854166	gs	recovery
			S1_8002459	8002459	7959919	1_8	-50.621	-51.294	0.06365	8.5e-06	0.0586844	Fv'/Fm'	recovery
			S1_8002459	8002459	7959919	1_8	-50.621	-51.294	0.05301	5.6e-05	0.131704	A	recovery
Sobic.001G105200	1	8052239-8060176	S1_8152122	8152122	8109717	1_9	57.478	49.541	0.0698	3.14e-05	0.0854166	gs	recovery	P-loop containing nucleoside triphosphate hydrolases superfamily protein	DEAD-box ATP-dependent RNA helicase, putative, expressed
			S1_8152122	8152122	8109717	1_9	57.478	49.541	0.07696	2e-05	0.131704	A	recovery	P-loop containing nucleoside triphosphate hydrolases superfamily protein	DEAD-box ATP-dependent RNA helicase, putative, expressed
Sobic.001G105300	1	8060206-8063114	S1_8152122	8152122	8109717	1_9	49.511	46.603	0.0698	3.14e-05	0.0854166	gs	recovery	DNA binding	GA15368-PA, putative, expressed
			S1_8152122	8152122	8109717	1_9	49.511	46.603	0.07696	2e-05	0.131704	A	recovery	DNA binding	GA15368-PA, putative, expressed
Sobic.001G105400	1	8063175-8066759	S1_8152122	8152122	8109717	1_9	46.542	42.958	0.0698	3.14e-05	0.0854166	gs	recovery	Tetratricopeptide repeat (TPR)-like superfamily protein	PPR repeat containing protein, expressed
			S1_8152122	8152122	8109717	1_9	46.542	42.958	0.07696	2e-05	0.131704	A	recovery	Tetratricopeptide repeat (TPR)-like superfamily protein	PPR repeat containing protein, expressed
Sobic.001G105500	1	8068264-8072406	S1_8152122	8152122	8109717	1_9	41.453	37.311	0.0698	3.14e-05	0.0854166	gs	recovery	Chaperone DnaJ-domain superfamily protein	heat shock protein DnaJ, putative, expressed
			S1_8152122	8152122	8109717	1_9	41.453	37.311	0.07696	2e-05	0.131704	A	recovery	Chaperone DnaJ-domain superfamily protein	heat shock protein DnaJ, putative, expressed
Sobic.001G105600	1	8077877-8079840	S1_8152122	8152122	8109717	1_9	31.84	29.877	0.0698	3.14e-05	0.0854166	gs	recovery	F-box family protein with a domain of unknown function (DUF295)	OsFBDUF60 - F-box and DUF domain containing protein, expressed
			S1_8152122	8152122	8109717	1_9	31.84	29.877	0.07696	2e-05	0.131704	A	recovery	F-box family protein with a domain of unknown function (DUF295)	OsFBDUF60 - F-box and DUF domain containing protein, expressed
Sobic.001G105700	1	8082652-8095448	S1_8152122	8152122	8109717	1_9	27.065	14.269	0.0698	3.14e-05	0.0854166	gs	recovery	GTP-binding protein, HflX	GTPase of unknown function domain containing protein, putative, expressed
			S1_8152122	8152122	8109717	1_9	27.065	14.269	0.07696	2e-05	0.131704	A	recovery	GTP-binding protein, HflX	GTPase of unknown function domain containing protein, putative, expressed
Sobic.001G105800	1	8098562-8100469	S1_8152122	8152122	8109717	1_9	11.155	9.248	0.0698	3.14e-05	0.0854166	gs	recovery	F-box family protein	OsFBX109 - F-box domain containing protein, expressed
			S1_8152122	8152122	8109717	1_9	11.155	9.248	0.07696	2e-05	0.131704	A	recovery	F-box family protein	OsFBX109 - F-box domain containing protein, expressed
Sobic.001G105900	1	8118218-8121198	S1_8152122	8152122	8109717	1_9	-8.501	-11.481	0.0698	3.14e-05	0.0854166	gs	recovery	1-amino-cyclopropane-1-carboxylate synthase 8	aminotransferase, classes I and II, domain containing protein, expressed
			S1_8152122	8152122	8109717	1_9	-8.501	-11.481	0.07696	2e-05	0.131704	A	recovery	1-amino-cyclopropane-1-carboxylate synthase 8	aminotransferase, classes I and II, domain containing protein, expressed
Sobic.001G106000	1	8143601-8150285	S1_8152122	8152122	8109717	1_9	-33.884	-40.568	0.0698	3.14e-05	0.0854166	gs	recovery	KNOTTED-like from Arabidopsis thaliana	homeobox protein knotted-1, putative, expressed
			S1_8152122	8152122	8109717	1_9	-33.884	-40.568	0.07696	2e-05	0.131704	A	recovery	KNOTTED-like from Arabidopsis thaliana	homeobox protein knotted-1, putative, expressed
Sobic.001G106100	1	8153264-8155900	S1_8152122	8152122	8109717	1_9	-43.547	-46.183	0.0698	3.14e-05	0.0854166	gs	recovery		expressed protein
			S1_8152122	8152122	8109717	1_9	-43.547	-46.183	0.07696	2e-05	0.131704	A	recovery		expressed protein
Sobic.001G109700	1	8510687-8517417	S1_8612970	8612970	8572176	1_10	61.489	54.759	0.08198	1.72e-05	0.0854166	gs	recovery	chromatin remodeling 1	SNF2 family N-terminal domain containing protein, expressed
			S1_8612970	8612970	8572176	1_10	61.489	54.759	0.07238	2.91e-05	0.131704	A	recovery	chromatin remodeling 1	SNF2 family N-terminal domain containing protein, expressed
Sobic.001G109800	1	8521184-8527031	S1_8612970	8612970	8572176	1_10	50.992	45.145	0.08198	1.72e-05	0.0854166	gs	recovery	DNA-binding family protein	SWI/SNF-related matrix-associated actin-dependent regulator of chromatin subfamily C member, putative, expressed
			S1_8612970	8612970	8572176	1_10	50.992	45.145	0.07238	2.91e-05	0.131704	A	recovery	DNA-binding family protein	SWI/SNF-related matrix-associated actin-dependent regulator of chromatin subfamily C member, putative, expressed
			S1_8621860	8621860	8581066	1_11	59.882	54.035	0.06206	5.64e-05	0.131704	A	recovery	DNA-binding family protein	SWI/SNF-related matrix-associated actin-dependent regulator of chromatin subfamily C member, putative, expressed
Sobic.001G109900	1	8529688-8531056	S1_8612970	8612970	8572176	1_10	42.488	41.12	0.08198	1.72e-05	0.0854166	gs	recovery		expressed protein
			S1_8612970	8612970	8572176	1_10	42.488	41.12	0.07238	2.91e-05	0.131704	A	recovery		expressed protein
			S1_8621860	8621860	8581066	1_11	51.378	50.01	0.06206	5.64e-05	0.131704	A	recovery		expressed protein
Sobic.001G110000	1	8533126-8533899	S1_8612970	8612970	8572176	1_10	39.05	38.277	0.08198	1.72e-05	0.0854166	gs	recovery	gamma histone variant H2AX	Core histone H2A/H2B/H3/H4 domain containing protein, putative, expressed
			S1_8612970	8612970	8572176	1_10	39.05	38.277	0.07238	2.91e-05	0.131704	A	recovery	gamma histone variant H2AX	Core histone H2A/H2B/H3/H4 domain containing protein, putative, expressed
			S1_8621860	8621860	8581066	1_11	47.94	47.167	0.06206	5.64e-05	0.131704	A	recovery	gamma histone variant H2AX	Core histone H2A/H2B/H3/H4 domain containing protein, putative, expressed
Sobic.001G110100	1	8537743-8540529	S1_8612970	8612970	8572176	1_10	34.433	31.647	0.08198	1.72e-05	0.0854166	gs	recovery	Actin cross-linking protein	expressed protein
			S1_8612970	8612970	8572176	1_10	34.433	31.647	0.07238	2.91e-05	0.131704	A	recovery	Actin cross-linking protein	expressed protein
			S1_8621860	8621860	8581066	1_11	43.323	40.537	0.06206	5.64e-05	0.131704	A	recovery	Actin cross-linking protein	expressed protein
Sobic.001G110150	1	8544707-8549559	S1_8612970	8612970	8572176	1_10	27.469	22.617	0.08198	1.72e-05	0.0854166	gs	recovery
			S1_8612970	8612970	8572176	1_10	27.469	22.617	0.07238	2.91e-05	0.131704	A	recovery
			S1_8621860	8621860	8581066	1_11	36.359	31.507	0.06206	5.64e-05	0.131704	A	recovery
Sobic.001G110200	1	8558747-8559353	S1_8612970	8612970	8572176	1_10	13.429	12.823	0.08198	1.72e-05	0.0854166	gs	recovery	zinc knuckle (CCHC-type) family protein	hypothetical protein
			S1_8612970	8612970	8572176	1_10	13.429	12.823	0.07238	2.91e-05	0.131704	A	recovery	zinc knuckle (CCHC-type) family protein	hypothetical protein
			S1_8621860	8621860	8581066	1_11	22.319	21.713	0.06206	5.64e-05	0.131704	A	recovery	zinc knuckle (CCHC-type) family protein	hypothetical protein
Sobic.001G110250	1	8559517-8561224	S1_8612970	8612970	8572176	1_10	12.659	10.952	0.08198	1.72e-05	0.0854166	gs	recovery
			S1_8612970	8612970	8572176	1_10	12.659	10.952	0.07238	2.91e-05	0.131704	A	recovery
			S1_8621860	8621860	8581066	1_11	21.549	19.842	0.06206	5.64e-05	0.131704	A	recovery
Sobic.001G110300	1	8561928-8562798	S1_8612970	8612970	8572176	1_10	10.248	9.378	0.08198	1.72e-05	0.0854166	gs	recovery	Protein of unknown function DUF106, transmembrane	fb27, putative, expressed
			S1_8612970	8612970	8572176	1_10	10.248	9.378	0.07238	2.91e-05	0.131704	A	recovery	Protein of unknown function DUF106, transmembrane	fb27, putative, expressed
			S1_8621860	8621860	8581066	1_11	19.138	18.268	0.06206	5.64e-05	0.131704	A	recovery	Protein of unknown function DUF106, transmembrane	fb27, putative, expressed
Sobic.001G110400	1	8564852-8565355	S1_8612970	8612970	8572176	1_10	7.324	6.821	0.08198	1.72e-05	0.0854166	gs	recovery
			S1_8612970	8612970	8572176	1_10	7.324	6.821	0.07238	2.91e-05	0.131704	A	recovery
			S1_8621860	8621860	8581066	1_11	16.214	15.711	0.06206	5.64e-05	0.131704	A	recovery
Sobic.001G110500	1	8567753-8569845	S1_8612970	8612970	8572176	1_10	4.423	2.331	0.08198	1.72e-05	0.0854166	gs	recovery	Plant protein of unknown function (DUF946)	expressed protein
			S1_8612970	8612970	8572176	1_10	4.423	2.331	0.07238	2.91e-05	0.131704	A	recovery	Plant protein of unknown function (DUF946)	expressed protein
			S1_8621860	8621860	8581066	1_11	13.313	11.221	0.06206	5.64e-05	0.131704	A	recovery	Plant protein of unknown function (DUF946)	expressed protein
Sobic.001G110600	1	8570058-8592689	S1_8612970	8612970	8572176	1_10	2.118	-20.513	0.08198	1.72e-05	0.0854166	gs	recovery	ILITYHIA	HEAT repeat family protein, putative, expressed
			S1_8612970	8612970	8572176	1_10	2.118	-20.513	0.07238	2.91e-05	0.131704	A	recovery	ILITYHIA	HEAT repeat family protein, putative, expressed
			S1_8621860	8621860	8581066	1_11	11.008	-11.623	0.06206	5.64e-05	0.131704	A	recovery	ILITYHIA	HEAT repeat family protein, putative, expressed
Sobic.001G110701	1	8597853-8601305	S1_8612970	8612970	8572176	1_10	-25.677	-29.129	0.08198	1.72e-05	0.0854166	gs	recovery	cyclophilin 38	peptidyl-prolyl cis-trans isomerase, chloroplast precursor, putative, expressed
			S1_8612970	8612970	8572176	1_10	-25.677	-29.129	0.07238	2.91e-05	0.131704	A	recovery	cyclophilin 38	peptidyl-prolyl cis-trans isomerase, chloroplast precursor, putative, expressed
			S1_8621860	8621860	8581066	1_11	-16.787	-20.239	0.06206	5.64e-05	0.131704	A	recovery	cyclophilin 38	peptidyl-prolyl cis-trans isomerase, chloroplast precursor, putative, expressed
Sobic.001G110800	1	8604558-8606862	S1_8612970	8612970	8572176	1_10	-32.382	-34.686	0.08198	1.72e-05	0.0854166	gs	recovery		csAtPR5, putative, expressed
			S1_8612970	8612970	8572176	1_10	-32.382	-34.686	0.07238	2.91e-05	0.131704	A	recovery		csAtPR5, putative, expressed
			S1_8621860	8621860	8581066	1_11	-23.492	-25.796	0.06206	5.64e-05	0.131704	A	recovery		csAtPR5, putative, expressed
Sobic.001G110900	1	8614915-8616973	S1_8612970	8612970	8572176	1_10	-42.739	-44.797	0.08198	1.72e-05	0.0854166	gs	recovery	myb domain protein 52	MYB family transcription factor, putative, expressed
			S1_8612970	8612970	8572176	1_10	-42.739	-44.797	0.07238	2.91e-05	0.131704	A	recovery	myb domain protein 52	MYB family transcription factor, putative, expressed
			S1_8621860	8621860	8581066	1_11	-33.849	-35.907	0.06206	5.64e-05	0.131704	A	recovery	myb domain protein 52	MYB family transcription factor, putative, expressed
Sobic.001G110950	1	8623618-8625574	S1_8612970	8612970	8572176	1_10	-51.442	-53.398	0.08198	1.72e-05	0.0854166	gs	recovery
			S1_8612970	8612970	8572176	1_10	-51.442	-53.398	0.07238	2.91e-05	0.131704	A	recovery
			S1_8621860	8621860	8581066	1_11	-42.552	-44.508	0.06206	5.64e-05	0.131704	A	recovery
Sobic.001G111000	1	8627539-8635411	S1_8621860	8621860	8581066	1_11	-46.473	-54.345	0.06206	5.64e-05	0.131704	A	recovery	glutamate decarboxylase	glutamate decarboxylase, putative, expressed
Sobic.001G111366	1	8691543-8693083	S1_8777957	8777957	8739815	1_12	48.272	46.732	0.08959	9.63e-06	0.0854166	gs	recovery	phytochrome B	phytochrome A, putative, expressed
			S1_8777957	8777957	8739815	1_12	48.272	46.732	0.07877	3.02e-05	0.131704	A	recovery	phytochrome B	phytochrome A, putative, expressed
			S1_8777957	8777957	8739815	1_12	48.272	46.732	0.08627	1.68e-05	0.122096	E	recovery	phytochrome B	phytochrome A, putative, expressed
Sobic.001G111432	1	8715477-8715960	S1_8777957	8777957	8739815	1_12	24.338	23.855	0.08959	9.63e-06	0.0854166	gs	recovery
			S1_8777957	8777957	8739815	1_12	24.338	23.855	0.07877	3.02e-05	0.131704	A	recovery
			S1_8777957	8777957	8739815	1_12	24.338	23.855	0.08627	1.68e-05	0.122096	E	recovery
Sobic.001G111500	1	8708287-8721152	S1_8777957	8777957	8739815	1_12	31.528	18.663	0.08959	9.63e-06	0.0854166	gs	recovery	phytochrome A	phytochrome A, putative, expressed
			S1_8777957	8777957	8739815	1_12	31.528	18.663	0.07877	3.02e-05	0.131704	A	recovery	phytochrome A	phytochrome A, putative, expressed
			S1_8777957	8777957	8739815	1_12	31.528	18.663	0.08627	1.68e-05	0.122096	E	recovery	phytochrome A	phytochrome A, putative, expressed
Sobic.001G111600	1	8729547-8736329	S1_8777957	8777957	8739815	1_12	10.268	3.486	0.08959	9.63e-06	0.0854166	gs	recovery	Protein kinase superfamily protein	expressed protein
			S1_8777957	8777957	8739815	1_12	10.268	3.486	0.07877	3.02e-05	0.131704	A	recovery	Protein kinase superfamily protein	expressed protein
			S1_8777957	8777957	8739815	1_12	10.268	3.486	0.08627	1.68e-05	0.122096	E	recovery	Protein kinase superfamily protein	expressed protein
Sobic.001G111650	1	8737138-8737681	S1_8777957	8777957	8739815	1_12	2.677	2.134	0.08959	9.63e-06	0.0854166	gs	recovery
			S1_8777957	8777957	8739815	1_12	2.677	2.134	0.07877	3.02e-05	0.131704	A	recovery
			S1_8777957	8777957	8739815	1_12	2.677	2.134	0.08627	1.68e-05	0.122096	E	recovery
Sobic.001G111700	1	8742294-8746309	S1_8777957	8777957	8739815	1_12	-2.479	-6.494	0.08959	9.63e-06	0.0854166	gs	recovery	alpha/beta-Hydrolases superfamily protein	hydrolase, alpha/beta fold family domain containing protein, expressed
			S1_8777957	8777957	8739815	1_12	-2.479	-6.494	0.07877	3.02e-05	0.131704	A	recovery	alpha/beta-Hydrolases superfamily protein	hydrolase, alpha/beta fold family domain containing protein, expressed
			S1_8777957	8777957	8739815	1_12	-2.479	-6.494	0.08627	1.68e-05	0.122096	E	recovery	alpha/beta-Hydrolases superfamily protein	hydrolase, alpha/beta fold family domain containing protein, expressed
Sobic.001G111800	1	8748738-8756922	S1_8777957	8777957	8739815	1_12	-8.923	-17.107	0.08959	9.63e-06	0.0854166	gs	recovery	Dihydroxyacetone kinase	3,4-dihydroxy-2-butanone kinase, putative, expressed
			S1_8777957	8777957	8739815	1_12	-8.923	-17.107	0.07877	3.02e-05	0.131704	A	recovery	Dihydroxyacetone kinase	3,4-dihydroxy-2-butanone kinase, putative, expressed
			S1_8777957	8777957	8739815	1_12	-8.923	-17.107	0.08627	1.68e-05	0.122096	E	recovery	Dihydroxyacetone kinase	3,4-dihydroxy-2-butanone kinase, putative, expressed
Sobic.001G111850	1	8759141-8762042	S1_8777957	8777957	8739815	1_12	-19.326	-22.227	0.08959	9.63e-06	0.0854166	gs	recovery
			S1_8777957	8777957	8739815	1_12	-19.326	-22.227	0.07877	3.02e-05	0.131704	A	recovery
			S1_8777957	8777957	8739815	1_12	-19.326	-22.227	0.08627	1.68e-05	0.122096	E	recovery
Sobic.001G111900	1	8763352-8764231	S1_8777957	8777957	8739815	1_12	-23.537	-24.416	0.08959	9.63e-06	0.0854166	gs	recovery
			S1_8777957	8777957	8739815	1_12	-23.537	-24.416	0.07877	3.02e-05	0.131704	A	recovery
			S1_8777957	8777957	8739815	1_12	-23.537	-24.416	0.08627	1.68e-05	0.122096	E	recovery
Sobic.001G112000	1	8764747-8773500	S1_8777957	8777957	8739815	1_12	-24.932	-33.685	0.08959	9.63e-06	0.0854166	gs	recovery	Dihydroxyacetone kinase	3,4-dihydroxy-2-butanone kinase, putative, expressed
			S1_8777957	8777957	8739815	1_12	-24.932	-33.685	0.07877	3.02e-05	0.131704	A	recovery	Dihydroxyacetone kinase	3,4-dihydroxy-2-butanone kinase, putative, expressed
			S1_8777957	8777957	8739815	1_12	-24.932	-33.685	0.08627	1.68e-05	0.122096	E	recovery	Dihydroxyacetone kinase	3,4-dihydroxy-2-butanone kinase, putative, expressed
Sobic.001G112100	1	8778792-8783607	S1_8777957	8777957	8739815	1_12	-38.977	-43.792	0.08959	9.63e-06	0.0854166	gs	recovery	Microtubule associated protein (MAP65/ASE1) family protein	retrotransposon protein, putative, Ty1-copia subclass, expressed
			S1_8777957	8777957	8739815	1_12	-38.977	-43.792	0.07877	3.02e-05	0.131704	A	recovery	Microtubule associated protein (MAP65/ASE1) family protein	retrotransposon protein, putative, Ty1-copia subclass, expressed
			S1_8777957	8777957	8739815	1_12	-38.977	-43.792	0.08627	1.68e-05	0.122096	E	recovery	Microtubule associated protein (MAP65/ASE1) family protein	retrotransposon protein, putative, Ty1-copia subclass, expressed
Sobic.001G112200	1	8784662-8785595	S1_8777957	8777957	8739815	1_12	-44.847	-45.78	0.08959	9.63e-06	0.0854166	gs	recovery	Bifunctional inhibitor/lipid-transfer protein/seed storage 2S albumin superfamily protein	LTPL118 - Protease inhibitor/seed storage/LTP family protein precursor, expressed
			S1_8777957	8777957	8739815	1_12	-44.847	-45.78	0.07877	3.02e-05	0.131704	A	recovery	Bifunctional inhibitor/lipid-transfer protein/seed storage 2S albumin superfamily protein	LTPL118 - Protease inhibitor/seed storage/LTP family protein precursor, expressed
			S1_8777957	8777957	8739815	1_12	-44.847	-45.78	0.08627	1.68e-05	0.122096	E	recovery	Bifunctional inhibitor/lipid-transfer protein/seed storage 2S albumin superfamily protein	LTPL118 - Protease inhibitor/seed storage/LTP family protein precursor, expressed
Sobic.001G112600	1	8841059-8843471	S1_8934452	8934452	8896378	1_13	55.319	52.907	0.09475	4.97e-06	0.184332	Fv'/Fm'	area	actin-11	actin, putative, expressed
Sobic.001G112700	1	8845568-8849846	S1_8934452	8934452	8896378	1_13	50.81	46.532	0.09475	4.97e-06	0.184332	Fv'/Fm'	area	anthranilate synthase beta subunit 1	class I glutamine amidotransferase, putative, expressed
Sobic.001G112800	1	8852240-8854321	S1_8934452	8934452	8896378	1_13	44.138	42.057	0.09475	4.97e-06	0.184332	Fv'/Fm'	area
Sobic.001G112900	1	8854495-8857360	S1_8934452	8934452	8896378	1_13	41.883	39.018	0.09475	4.97e-06	0.184332	Fv'/Fm'	area	Protein of unknown function (DUF760)	expressed protein
Sobic.001G113000	1	8859848-8866786	S1_8934452	8934452	8896378	1_13	36.53	29.592	0.09475	4.97e-06	0.184332	Fv'/Fm'	area	Class II aminoacyl-tRNA and biotin synthetases superfamily protein	tRNA synthetases class II domain containing protein, expressed
Sobic.001G113200	1	8870885-8878359	S1_8934452	8934452	8896378	1_13	25.493	18.019	0.09475	4.97e-06	0.184332	Fv'/Fm'	area	CHASE domain containing histidine kinase protein	histidine kinase, putative, expressed
Sobic.001G113400	1	8895241-8896171	S1_8934452	8934452	8896378	1_13	1.137	0.207	0.09475	4.97e-06	0.184332	Fv'/Fm'	area		seed maturation protein PM41, putative, expressed
Sobic.001G113500	1	8895744-8900539	S1_8934452	8934452	8896378	1_13	0.634	-4.161	0.09475	4.97e-06	0.184332	Fv'/Fm'	area	RING/FYVE/PHD zinc finger superfamily protein	zinc finger, C3HC4 type family protein, expressed
Sobic.001G113600	1	8899414-8899698	S1_8934452	8934452	8896378	1_13	-3.036	-3.32	0.09475	4.97e-06	0.184332	Fv'/Fm'	area
Sobic.001G113700	1	8907255-8909915	S1_8934452	8934452	8896378	1_13	-10.877	-13.537	0.09475	4.97e-06	0.184332	Fv'/Fm'	area	Cytochrome b561/ferric reductase transmembrane protein family	cytochrome b561, putative, expressed
Sobic.001G113800	1	8916540-8920797	S1_8934452	8934452	8896378	1_13	-20.162	-24.419	0.09475	4.97e-06	0.184332	Fv'/Fm'	area	transmembrane kinase 1	receptor protein kinase TMK1 precursor, putative, expressed
Sobic.001G113900	1	8930812-8934652	S1_8934452	8934452	8896378	1_13	-34.434	-38.274	0.09475	4.97e-06	0.184332	Fv'/Fm'	area	RING/FYVE/PHD zinc finger superfamily protein	PHD-finger domain containing protein, putative, expressed
Sobic.001G114000	1	8935193-8946985	S1_8934452	8934452	8896378	1_13	-38.815	-50.607	0.09475	4.97e-06	0.184332	Fv'/Fm'	area	Vacuolar sorting protein 39	retrotransposon protein, putative, SINE subclass, expressed
Sobic.001G114100	1	8948126-8949346	S1_8934452	8934452	8896378	1_13	-51.748	-52.968	0.09475	4.97e-06	0.184332	Fv'/Fm'	area	S-adenosyl-L-methionine-dependent methyltransferases superfamily protein	methyltransferase domain containing protein, expressed
Sobic.001G114200	1	8950097-8956418	S1_8934452	8934452	8896378	1_13	-53.719	-60.04	0.09475	4.97e-06	0.184332	Fv'/Fm'	area		transmembrane anterior posterior transformation 1, putative, expressed
Sobic.001G115900	1	9038909-9040728	S1_9132031	9132031	9093914	1_14	55.005	53.186	0.08258	8.75e-06	0.176533	qP	control		expressed protein
Sobic.001G116000	1	9040233-9047202	S1_9132031	9132031	9093914	1_14	53.681	46.712	0.08258	8.75e-06	0.176533	qP	control	DYNAMIN-like 1C	dynamin family protein, putative, expressed
Sobic.001G116100	1	9048551-9053272	S1_9132031	9132031	9093914	1_14	45.363	40.642	0.08258	8.75e-06	0.176533	qP	control	L-O-methylthreonine resistant 1	threonine dehydratase biosynthetic, chloroplast precursor, putative, expressed
Sobic.001G116200	1	9058223-9063904	S1_9132031	9132031	9093914	1_14	35.691	30.01	0.08258	8.75e-06	0.176533	qP	control	Tetratricopeptide repeat (TPR)-like superfamily protein	PPR repeat domain containing protein, putative, expressed
Sobic.001G116300	1	9064420-9066847	S1_9132031	9132031	9093914	1_14	29.494	27.067	0.08258	8.75e-06	0.176533	qP	control
Sobic.001G116400	1	9072758-9076023	S1_9132031	9132031	9093914	1_14	21.156	17.891	0.08258	8.75e-06	0.176533	qP	control	glutamine synthase clone F11	glutamine synthetase, catalytic domain containing protein, expressed
Sobic.001G116500	1	9076265-9082559	S1_9132031	9132031	9093914	1_14	17.649	11.355	0.08258	8.75e-06	0.176533	qP	control	Phosphoglucomutase/phosphomannomutase family protein	phosphoglucomutase, putative, expressed
Sobic.001G116600	1	9094192-9097671	S1_9132031	9132031	9093914	1_14	-0.278	-3.757	0.08258	8.75e-06	0.176533	qP	control	receptor-like kinase 1	inactive receptor kinase At2g26730 precursor, putative, expressed
Sobic.001G116650	1	9102180-9102735	S1_9132031	9132031	9093914	1_14	-8.266	-8.821	0.08258	8.75e-06	0.176533	qP	control
Sobic.001G116700	1	9103060-9108374	S1_9132031	9132031	9093914	1_14	-9.146	-14.46	0.08258	8.75e-06	0.176533	qP	control	MMS ZWEI homologue 1	ubiquitin-conjugating enzyme, putative, expressed
Sobic.001G116800	1	9111033-9114655	S1_9132031	9132031	9093914	1_14	-17.119	-20.741	0.08258	8.75e-06	0.176533	qP	control	Ran BP2/NZF zinc finger-like superfamily protein	zinc finger family protein, putative, expressed
Sobic.001G116900	1	9114771-9117006	S1_9132031	9132031	9093914	1_14	-20.857	-23.092	0.08258	8.75e-06	0.176533	qP	control	Zinc-finger domain of monoamine-oxidase A repressor R1	expressed protein
Sobic.001G117000	1	9119354-9121346	S1_9132031	9132031	9093914	1_14	-25.44	-27.432	0.08258	8.75e-06	0.176533	qP	control	alpha/beta-Hydrolases superfamily protein	lipase family protein, expressed
Sobic.001G117100	1	9122183-9124464	S1_9132031	9132031	9093914	1_14	-28.269	-30.55	0.08258	8.75e-06	0.176533	qP	control
Sobic.001G117200	1	9127798-9138377	S1_9132031	9132031	9093914	1_14	-33.884	-44.463	0.08258	8.75e-06	0.176533	qP	control	Protein kinase superfamily protein	AGC_AGC_other_GWLd.2 - ACG kinases include homologs to PKA, PKG and PKC, expressed
Sobic.001G117300	1	9140435-9145116	S1_9132031	9132031	9093914	1_14	-46.521	-51.202	0.08258	8.75e-06	0.176533	qP	control		expressed protein
Sobic.001G117400	1	9148503-9150814	S1_9132031	9132031	9093914	1_14	-54.589	-56.9	0.08258	8.75e-06	0.176533	qP	control	TFIIB zinc-binding protein	DNA-directed RNA polymerase I subunit RPA12, putative, expressed
Sobic.001G126100	1	9929171-9932579	S1_10003241	10003241	9983041	1_15	53.87	50.462	0.08975	9.41e-06	0.0854166	gs	recovery	peptidoglycan-binding LysM domain-containing protein	OsFBO16 - F-box and other domain containing protein, expressed
	1	9929171-9932579	S1_10003241	10003241	9983041	1_15	53.87	50.462	0.08814	9.56e-06	0.131704	A	recovery	peptidoglycan-binding LysM domain-containing protein	OsFBO16 - F-box and other domain containing protein, expressed
Sobic.001G126200	1	9932840-9935364	S1_10003241	10003241	9983041	1_15	50.201	47.677	0.08975	9.41e-06	0.0854166	gs	recovery	Acyl-CoA N-acyltransferases (NAT) superfamily protein	acetyltransferase, GNAT family, putative, expressed
	1	9932840-9935364	S1_10003241	10003241	9983041	1_15	50.201	47.677	0.08814	9.56e-06	0.131704	A	recovery	Acyl-CoA N-acyltransferases (NAT) superfamily protein	acetyltransferase, GNAT family, putative, expressed
Sobic.001G126300	1	9936038-9939441	S1_10003241	10003241	9983041	1_15	47.003	43.6	0.08975	9.41e-06	0.0854166	gs	recovery	adenylosuccinate synthase	adenylosuccinate synthetase, chloroplast precursor, putative, expressed
	1	9936038-9939441	S1_10003241	10003241	9983041	1_15	47.003	43.6	0.08814	9.56e-06	0.131704	A	recovery	adenylosuccinate synthase	adenylosuccinate synthetase, chloroplast precursor, putative, expressed
Sobic.001G126400	1	9941318-9944719	S1_10003241	10003241	9983041	1_15	41.723	38.322	0.08975	9.41e-06	0.0854166	gs	recovery	P-loop containing nucleoside triphosphate hydrolases superfamily protein	DEAD-box ATP-dependent RNA helicase, putative, expressed
	1	9941318-9944719	S1_10003241	10003241	9983041	1_15	41.723	38.322	0.08814	9.56e-06	0.131704	A	recovery	P-loop containing nucleoside triphosphate hydrolases superfamily protein	DEAD-box ATP-dependent RNA helicase, putative, expressed
Sobic.001G126500	1	9944990-9945889	S1_10003241	10003241	9983041	1_15	38.051	37.152	0.08975	9.41e-06	0.0854166	gs	recovery	P-loop containing nucleoside triphosphate hydrolases superfamily protein	DEAD/DEAH box helicase domain protein, putative, expressed
	1	9944990-9945889	S1_10003241	10003241	9983041	1_15	38.051	37.152	0.08814	9.56e-06	0.131704	A	recovery	P-loop containing nucleoside triphosphate hydrolases superfamily protein	DEAD/DEAH box helicase domain protein, putative, expressed
Sobic.001G126600	1	9946331-9952986	S1_10003241	10003241	9983041	1_15	36.71	30.055	0.08975	9.41e-06	0.0854166	gs	recovery	pescadillo-related	BRCA1 C Terminus domain containing protein, expressed
	1	9946331-9952986	S1_10003241	10003241	9983041	1_15	36.71	30.055	0.08814	9.56e-06	0.131704	A	recovery	pescadillo-related	BRCA1 C Terminus domain containing protein, expressed
	1	9946331-9952986	S1_10025602	10025602	10005402	1_15	59.071	52.416	0.12006	2.57e-06	0.0854166	gs	recovery	pescadillo-related	BRCA1 C Terminus domain containing protein, expressed
	1	9946331-9952986	S1_10025602	10025602	10005402	1_15	59.071	52.416	0.12806	4.22e-07	0.0445734	Fv'/Fm'	recovery	pescadillo-related	BRCA1 C Terminus domain containing protein, expressed
	1	9946331-9952986	S1_10025602	10025602	10005402	1_15	59.071	52.416	0.10414	1.42e-05	0.117732	ΦPSII	recovery	pescadillo-related	BRCA1 C Terminus domain containing protein, expressed
	1	9946331-9952986	S1_10025602	10025602	10005402	1_15	59.071	52.416	0.10366	8.94e-06	0.131704	A	recovery	pescadillo-related	BRCA1 C Terminus domain containing protein, expressed
	1	9946331-9952986	S1_10025602	10025602	10005402	1_15	59.071	52.416	0.11254	6.15e-06	0.122096	E	recovery	pescadillo-related	BRCA1 C Terminus domain containing protein, expressed
Sobic.001G126800	1	9959897-9963640	S1_10003241	10003241	9983041	1_15	23.144	19.401	0.08975	9.41e-06	0.0854166	gs	recovery	Transducin/WD40 repeat-like superfamily protein	WD domain, G-beta repeat domain containing protein, expressed
	1	9959897-9963640	S1_10003241	10003241	9983041	1_15	23.144	19.401	0.08814	9.56e-06	0.131704	A	recovery	Transducin/WD40 repeat-like superfamily protein	WD domain, G-beta repeat domain containing protein, expressed
	1	9959897-9963640	S1_10025602	10025602	10005402	1_15	45.505	41.762	0.12006	2.57e-06	0.0854166	gs	recovery	Transducin/WD40 repeat-like superfamily protein	WD domain, G-beta repeat domain containing protein, expressed
	1	9959897-9963640	S1_10025602	10025602	10005402	1_15	45.505	41.762	0.12806	4.22e-07	0.0445734	Fv'/Fm'	recovery	Transducin/WD40 repeat-like superfamily protein	WD domain, G-beta repeat domain containing protein, expressed
	1	9959897-9963640	S1_10025602	10025602	10005402	1_15	45.505	41.762	0.10414	1.42e-05	0.117732	ΦPSII	recovery	Transducin/WD40 repeat-like superfamily protein	WD domain, G-beta repeat domain containing protein, expressed
	1	9959897-9963640	S1_10025602	10025602	10005402	1_15	45.505	41.762	0.10366	8.94e-06	0.131704	A	recovery	Transducin/WD40 repeat-like superfamily protein	WD domain, G-beta repeat domain containing protein, expressed
	1	9959897-9963640	S1_10025602	10025602	10005402	1_15	45.505	41.762	0.11254	6.15e-06	0.122096	E	recovery	Transducin/WD40 repeat-like superfamily protein	WD domain, G-beta repeat domain containing protein, expressed
Sobic.001G126900	1	9964452-9969263	S1_10003241	10003241	9983041	1_15	18.589	13.778	0.08975	9.41e-06	0.0854166	gs	recovery	Oleosin family protein	oleosin, putative, expressed
	1	9964452-9969263	S1_10003241	10003241	9983041	1_15	18.589	13.778	0.08814	9.56e-06	0.131704	A	recovery	Oleosin family protein	oleosin, putative, expressed
	1	9964452-9969263	S1_10025602	10025602	10005402	1_15	40.95	36.139	0.12006	2.57e-06	0.0854166	gs	recovery	Oleosin family protein	oleosin, putative, expressed
	1	9964452-9969263	S1_10025602	10025602	10005402	1_15	40.95	36.139	0.12806	4.22e-07	0.0445734	Fv'/Fm'	recovery	Oleosin family protein	oleosin, putative, expressed
	1	9964452-9969263	S1_10025602	10025602	10005402	1_15	40.95	36.139	0.10414	1.42e-05	0.117732	ΦPSII	recovery	Oleosin family protein	oleosin, putative, expressed
	1	9964452-9969263	S1_10025602	10025602	10005402	1_15	40.95	36.139	0.10366	8.94e-06	0.131704	A	recovery	Oleosin family protein	oleosin, putative, expressed
	1	9964452-9969263	S1_10025602	10025602	10005402	1_15	40.95	36.139	0.11254	6.15e-06	0.122096	E	recovery	Oleosin family protein	oleosin, putative, expressed
Sobic.001G127000	1	9971346-9976104	S1_10003241	10003241	9983041	1_15	11.695	6.937	0.08975	9.41e-06	0.0854166	gs	recovery	Alkaline phytoceramidase (aPHC)	alkaline phytoceramidase, putative, expressed
	1	9971346-9976104	S1_10003241	10003241	9983041	1_15	11.695	6.937	0.08814	9.56e-06	0.131704	A	recovery	Alkaline phytoceramidase (aPHC)	alkaline phytoceramidase, putative, expressed
	1	9971346-9976104	S1_10025602	10025602	10005402	1_15	34.056	29.298	0.12006	2.57e-06	0.0854166	gs	recovery	Alkaline phytoceramidase (aPHC)	alkaline phytoceramidase, putative, expressed
	1	9971346-9976104	S1_10025602	10025602	10005402	1_15	34.056	29.298	0.12806	4.22e-07	0.0445734	Fv'/Fm'	recovery	Alkaline phytoceramidase (aPHC)	alkaline phytoceramidase, putative, expressed
	1	9971346-9976104	S1_10025602	10025602	10005402	1_15	34.056	29.298	0.10414	1.42e-05	0.117732	ΦPSII	recovery	Alkaline phytoceramidase (aPHC)	alkaline phytoceramidase, putative, expressed
	1	9971346-9976104	S1_10025602	10025602	10005402	1_15	34.056	29.298	0.10366	8.94e-06	0.131704	A	recovery	Alkaline phytoceramidase (aPHC)	alkaline phytoceramidase, putative, expressed
	1	9971346-9976104	S1_10025602	10025602	10005402	1_15	34.056	29.298	0.11254	6.15e-06	0.122096	E	recovery	Alkaline phytoceramidase (aPHC)	alkaline phytoceramidase, putative, expressed
Sobic.001G127100	1	9982828-9987056	S1_10003241	10003241	9983041	1_15	0.213	-4.015	0.08975	9.41e-06	0.0854166	gs	recovery	Alkaline phytoceramidase (aPHC)	alkaline phytoceramidase, putative, expressed
	1	9982828-9987056	S1_10003241	10003241	9983041	1_15	0.213	-4.015	0.08814	9.56e-06	0.131704	A	recovery	Alkaline phytoceramidase (aPHC)	alkaline phytoceramidase, putative, expressed
	1	9982828-9987056	S1_10025602	10025602	10005402	1_15	22.574	18.346	0.12006	2.57e-06	0.0854166	gs	recovery	Alkaline phytoceramidase (aPHC)	alkaline phytoceramidase, putative, expressed
	1	9982828-9987056	S1_10025602	10025602	10005402	1_15	22.574	18.346	0.12806	4.22e-07	0.0445734	Fv'/Fm'	recovery	Alkaline phytoceramidase (aPHC)	alkaline phytoceramidase, putative, expressed
	1	9982828-9987056	S1_10025602	10025602	10005402	1_15	22.574	18.346	0.10414	1.42e-05	0.117732	ΦPSII	recovery	Alkaline phytoceramidase (aPHC)	alkaline phytoceramidase, putative, expressed
	1	9982828-9987056	S1_10025602	10025602	10005402	1_15	22.574	18.346	0.10366	8.94e-06	0.131704	A	recovery	Alkaline phytoceramidase (aPHC)	alkaline phytoceramidase, putative, expressed
	1	9982828-9987056	S1_10025602	10025602	10005402	1_15	22.574	18.346	0.11254	6.15e-06	0.122096	E	recovery	Alkaline phytoceramidase (aPHC)	alkaline phytoceramidase, putative, expressed
Sobic.001G127200	1	9988862-9992381	S1_10003241	10003241	9983041	1_15	-5.821	-9.34	0.08975	9.41e-06	0.0854166	gs	recovery	CCCH-type zinc finger protein with ARM repeat domain	zinc finger family protein, putative, expressed
	1	9988862-9992381	S1_10003241	10003241	9983041	1_15	-5.821	-9.34	0.08814	9.56e-06	0.131704	A	recovery	CCCH-type zinc finger protein with ARM repeat domain	zinc finger family protein, putative, expressed
	1	9988862-9992381	S1_10025602	10025602	10005402	1_15	16.54	13.021	0.12006	2.57e-06	0.0854166	gs	recovery	CCCH-type zinc finger protein with ARM repeat domain	zinc finger family protein, putative, expressed
	1	9988862-9992381	S1_10025602	10025602	10005402	1_15	16.54	13.021	0.12806	4.22e-07	0.0445734	Fv'/Fm'	recovery	CCCH-type zinc finger protein with ARM repeat domain	zinc finger family protein, putative, expressed
	1	9988862-9992381	S1_10025602	10025602	10005402	1_15	16.54	13.021	0.10414	1.42e-05	0.117732	ΦPSII	recovery	CCCH-type zinc finger protein with ARM repeat domain	zinc finger family protein, putative, expressed
	1	9988862-9992381	S1_10025602	10025602	10005402	1_15	16.54	13.021	0.10366	8.94e-06	0.131704	A	recovery	CCCH-type zinc finger protein with ARM repeat domain	zinc finger family protein, putative, expressed
	1	9988862-9992381	S1_10025602	10025602	10005402	1_15	16.54	13.021	0.11254	6.15e-06	0.122096	E	recovery	CCCH-type zinc finger protein with ARM repeat domain	zinc finger family protein, putative, expressed
Sobic.001G127300	1	9997746-10000878	S1_10003241	10003241	9983041	1_15	-14.705	-17.837	0.08975	9.41e-06	0.0854166	gs	recovery
	1	9997746-10000878	S1_10003241	10003241	9983041	1_15	-14.705	-17.837	0.08814	9.56e-06	0.131704	A	recovery
	1	9997746-10000878	S1_10025602	10025602	10005402	1_15	7.656	4.524	0.12006	2.57e-06	0.0854166	gs	recovery
	1	9997746-10000878	S1_10025602	10025602	10005402	1_15	7.656	4.524	0.12806	4.22e-07	0.0445734	Fv'/Fm'	recovery
	1	9997746-10000878	S1_10025602	10025602	10005402	1_15	7.656	4.524	0.10414	1.42e-05	0.117732	ΦPSII	recovery
	1	9997746-10000878	S1_10025602	10025602	10005402	1_15	7.656	4.524	0.10366	8.94e-06	0.131704	A	recovery
	1	9997746-10000878	S1_10025602	10025602	10005402	1_15	7.656	4.524	0.11254	6.15e-06	0.122096	E	recovery
Sobic.001G127400	1	10002543-10005562	S1_10003241	10003241	9983041	1_15	-19.502	-22.521	0.08975	9.41e-06	0.0854166	gs	recovery	Yippee family putative zinc-binding protein	yippee zinc-binding protein, putative, expressed
	1	10002543-10005562	S1_10003241	10003241	9983041	1_15	-19.502	-22.521	0.08814	9.56e-06	0.131704	A	recovery	Yippee family putative zinc-binding protein	yippee zinc-binding protein, putative, expressed
	1	10002543-10005562	S1_10025602	10025602	10005402	1_15	2.859	-0.16	0.12006	2.57e-06	0.0854166	gs	recovery	Yippee family putative zinc-binding protein	yippee zinc-binding protein, putative, expressed
	1	10002543-10005562	S1_10025602	10025602	10005402	1_15	2.859	-0.16	0.12806	4.22e-07	0.0445734	Fv'/Fm'	recovery	Yippee family putative zinc-binding protein	yippee zinc-binding protein, putative, expressed
	1	10002543-10005562	S1_10025602	10025602	10005402	1_15	2.859	-0.16	0.10414	1.42e-05	0.117732	ΦPSII	recovery	Yippee family putative zinc-binding protein	yippee zinc-binding protein, putative, expressed
	1	10002543-10005562	S1_10025602	10025602	10005402	1_15	2.859	-0.16	0.10366	8.94e-06	0.131704	A	recovery	Yippee family putative zinc-binding protein	yippee zinc-binding protein, putative, expressed
	1	10002543-10005562	S1_10025602	10025602	10005402	1_15	2.859	-0.16	0.11254	6.15e-06	0.122096	E	recovery	Yippee family putative zinc-binding protein	yippee zinc-binding protein, putative, expressed
Sobic.001G127500	1	10009107-10014146	S1_10003241	10003241	9983041	1_15	-26.066	-31.105	0.08975	9.41e-06	0.0854166	gs	recovery	ABC2 homolog 9	ABC1 family domain containing protein, putative, expressed
	1	10009107-10014146	S1_10003241	10003241	9983041	1_15	-26.066	-31.105	0.08814	9.56e-06	0.131704	A	recovery	ABC2 homolog 9	ABC1 family domain containing protein, putative, expressed
	1	10009107-10014146	S1_10025602	10025602	10005402	1_15	-3.705	-8.744	0.12006	2.57e-06	0.0854166	gs	recovery	ABC2 homolog 9	ABC1 family domain containing protein, putative, expressed
	1	10009107-10014146	S1_10025602	10025602	10005402	1_15	-3.705	-8.744	0.12806	4.22e-07	0.0445734	Fv'/Fm'	recovery	ABC2 homolog 9	ABC1 family domain containing protein, putative, expressed
	1	10009107-10014146	S1_10025602	10025602	10005402	1_15	-3.705	-8.744	0.10414	1.42e-05	0.117732	ΦPSII	recovery	ABC2 homolog 9	ABC1 family domain containing protein, putative, expressed
	1	10009107-10014146	S1_10025602	10025602	10005402	1_15	-3.705	-8.744	0.10366	8.94e-06	0.131704	A	recovery	ABC2 homolog 9	ABC1 family domain containing protein, putative, expressed
	1	10009107-10014146	S1_10025602	10025602	10005402	1_15	-3.705	-8.744	0.11254	6.15e-06	0.122096	E	recovery	ABC2 homolog 9	ABC1 family domain containing protein, putative, expressed
Sobic.001G127600	1	10027939-10029758	S1_10003241	10003241	9983041	1_15	-44.898	-46.717	0.08975	9.41e-06	0.0854166	gs	recovery		ZOS3-16 - C2H2 zinc finger protein, expressed
	1	10027939-10029758	S1_10003241	10003241	9983041	1_15	-44.898	-46.717	0.08814	9.56e-06	0.131704	A	recovery		ZOS3-16 - C2H2 zinc finger protein, expressed
	1	10027939-10029758	S1_10025602	10025602	10005402	1_15	-22.537	-24.356	0.12006	2.57e-06	0.0854166	gs	recovery		ZOS3-16 - C2H2 zinc finger protein, expressed
	1	10027939-10029758	S1_10025602	10025602	10005402	1_15	-22.537	-24.356	0.12806	4.22e-07	0.0445734	Fv'/Fm'	recovery		ZOS3-16 - C2H2 zinc finger protein, expressed
	1	10027939-10029758	S1_10025602	10025602	10005402	1_15	-22.537	-24.356	0.10414	1.42e-05	0.117732	ΦPSII	recovery		ZOS3-16 - C2H2 zinc finger protein, expressed
	1	10027939-10029758	S1_10025602	10025602	10005402	1_15	-22.537	-24.356	0.10366	8.94e-06	0.131704	A	recovery		ZOS3-16 - C2H2 zinc finger protein, expressed
	1	10027939-10029758	S1_10025602	10025602	10005402	1_15	-22.537	-24.356	0.11254	6.15e-06	0.122096	E	recovery		ZOS3-16 - C2H2 zinc finger protein, expressed
Sobic.001G127700	1	10040307-10042393	S1_10025602	10025602	10005402	1_15	-34.905	-36.991	0.12006	2.57e-06	0.0854166	gs	recovery	lysine decarboxylase family protein	possible lysine decarboxylase domain containing protein, expressed
	1	10040307-10042393	S1_10025602	10025602	10005402	1_15	-34.905	-36.991	0.12806	4.22e-07	0.0445734	Fv'/Fm'	recovery	lysine decarboxylase family protein	possible lysine decarboxylase domain containing protein, expressed
	1	10040307-10042393	S1_10025602	10025602	10005402	1_15	-34.905	-36.991	0.10414	1.42e-05	0.117732	ΦPSII	recovery	lysine decarboxylase family protein	possible lysine decarboxylase domain containing protein, expressed
	1	10040307-10042393	S1_10025602	10025602	10005402	1_15	-34.905	-36.991	0.10366	8.94e-06	0.131704	A	recovery	lysine decarboxylase family protein	possible lysine decarboxylase domain containing protein, expressed
	1	10040307-10042393	S1_10025602	10025602	10005402	1_15	-34.905	-36.991	0.11254	6.15e-06	0.122096	E	recovery	lysine decarboxylase family protein	possible lysine decarboxylase domain containing protein, expressed
Sobic.001G128300	1	10096139-10108081	S1_10172070	10172070	10151762	1_15	55.623	43.681	0.07289	3.03e-05	0.131704	A	recovery	chloride channel D	chloride channel protein CLC-d, putative, expressed
Sobic.001G128400	1	10108298-10111086	S1_10172070	10172070	10151762	1_15	43.464	40.676	0.07289	3.03e-05	0.131704	A	recovery	20S proteasome beta subunit D1	peptidase, T1 family, putative, expressed
Sobic.001G128500	1	10112591-10116997	S1_10172070	10172070	10151762	1_15	39.171	34.765	0.07289	3.03e-05	0.131704	A	recovery	Bifunctional inhibitor/lipid-transfer protein/seed storage 2S albumin superfamily protein	LTPL78 - Protease inhibitor/seed storage/LTP family protein precursor, expressed
Sobic.001G128600	1	10117307-10121437	S1_10172070	10172070	10151762	1_15	34.455	30.325	0.07289	3.03e-05	0.131704	A	recovery		DUF1517 domain containing protein, putative, expressed
Sobic.001G128800	1	10123501-10125087	S1_10172070	10172070	10151762	1_15	28.261	26.675	0.07289	3.03e-05	0.131704	A	recovery	CCCH-type zinc fingerfamily protein with RNA-binding domain	RNA-binding zinc finger protein, putative, expressed
Sobic.001G128900	1	10139546-10141822	S1_10172070	10172070	10151762	1_15	12.216	9.94	0.07289	3.03e-05	0.131704	A	recovery	cytochrome P450, family 71, subfamily B, polypeptide 34	cytochrome P450, putative, expressed
Sobic.001G129000	1	10143995-10152169	S1_10172070	10172070	10151762	1_15	7.767	-0.407	0.07289	3.03e-05	0.131704	A	recovery	chloroplast heat shock protein 70-2	DnaK family protein, putative, expressed
Sobic.001G129100	1	10154142-10157592	S1_10172070	10172070	10151762	1_15	-2.38	-5.83	0.07289	3.03e-05	0.131704	A	recovery
Sobic.001G129150	1	10158274-10161688	S1_10172070	10172070	10151762	1_15	-6.512	-9.926	0.07289	3.03e-05	0.131704	A	recovery	adenosine-5\'-phosphosulfate (APS) kinase 3	adenylyl-sulfate kinase, putative, expressed
Sobic.001G129200	1	10161873-10162712	S1_10172070	10172070	10151762	1_15	-10.111	-10.95	0.07289	3.03e-05	0.131704	A	recovery	Leucine-rich repeat protein kinase family protein	LRR receptor kinase, putative, expressed
Sobic.001G129300	1	10166205-10169712	S1_10172070	10172070	10151762	1_15	-14.443	-17.95	0.07289	3.03e-05	0.131704	A	recovery	Ribosomal L18p/L5e family protein	ribosomal L18p/L5e family protein, putative, expressed
Sobic.001G129400	1	10169900-10172991	S1_10172070	10172070	10151762	1_15	-18.138	-21.229	0.07289	3.03e-05	0.131704	A	recovery	Ribosomal protein S21 family protein	ribosomal protein-related, putative, expressed
Sobic.001G129500	1	10177216-10178334	S1_10172070	10172070	10151762	1_15	-25.454	-26.572	0.07289	3.03e-05	0.131704	A	recovery
Sobic.001G129600	1	10178697-10182344	S1_10172070	10172070	10151762	1_15	-26.935	-30.582	0.07289	3.03e-05	0.131704	A	recovery	Xanthine/uracil permease family protein	nucleobase-ascorbate transporter, putative, expressed
Sobic.001G129650	1	10187024-10190419	S1_10172070	10172070	10151762	1_15	-35.262	-38.657	0.07289	3.03e-05	0.131704	A	recovery
Sobic.001G129700	1	10199492-10200657	S1_10172070	10172070	10151762	1_15	-47.73	-48.895	0.07289	3.03e-05	0.131704	A	recovery	germin-like protein 4	Cupin domain containing protein, expressed
Sobic.001G129750	1	10202525-10203478	S1_10172070	10172070	10151762	1_15	-50.763	-51.716	0.07289	3.03e-05	0.131704	A	recovery	transmembrane kinase 1	LRR receptor kinase, putative, expressed
Sobic.001G129800	1	10204859-10206064	S1_10172070	10172070	10151762	1_15	-53.097	-54.302	0.07289	3.03e-05	0.131704	A	recovery	transmembrane kinase 1	receptor protein kinase TMK1 precursor, putative, expressed
Sobic.001G129900	1	10206354-10208112	S1_10172070	10172070	10151762	1_15	-54.592	-56.35	0.07289	3.03e-05	0.131704	A	recovery	UDP-glucosyltransferase 74F2	indole-3-acetate beta-glucosyltransferase, putative, expressed
Sobic.001G140000	1	11150073-11158354	S1_11229843	11229843	11205225	1_15	55.152	46.871	0.06943	4.12e-05	0.0865341	gs	recovery	lipases;hydrolases, acting on ester bonds	early-responsive to dehydration protein-related, putative, expressed
	1	11150073-11158354	S1_11229843	11229843	11205225	1_15	55.152	46.871	0.08399	3.63e-06	0.0586844	Fv'/Fm'	recovery	lipases;hydrolases, acting on ester bonds	early-responsive to dehydration protein-related, putative, expressed
	1	11150073-11158354	S1_11229843	11229843	11205225	1_15	55.152	46.871	0.07846	1.1e-05	0.131704	A	recovery	lipases;hydrolases, acting on ester bonds	early-responsive to dehydration protein-related, putative, expressed
	1	11150073-11158354	S1_11229844	11229844	11205226	1_15	55.153	46.872	0.06943	4.12e-05	0.0865341	gs	recovery	lipases;hydrolases, acting on ester bonds	early-responsive to dehydration protein-related, putative, expressed
	1	11150073-11158354	S1_11229844	11229844	11205226	1_15	55.153	46.872	0.08399	3.63e-06	0.0586844	Fv'/Fm'	recovery	lipases;hydrolases, acting on ester bonds	early-responsive to dehydration protein-related, putative, expressed
	1	11150073-11158354	S1_11229844	11229844	11205226	1_15	55.153	46.872	0.07846	1.1e-05	0.131704	A	recovery	lipases;hydrolases, acting on ester bonds	early-responsive to dehydration protein-related, putative, expressed
Sobic.001G140101	1	11161346-11162924	S1_11229843	11229843	11205225	1_15	43.879	42.301	0.06943	4.12e-05	0.0865341	gs	recovery
	1	11161346-11162924	S1_11229843	11229843	11205225	1_15	43.879	42.301	0.08399	3.63e-06	0.0586844	Fv'/Fm'	recovery
	1	11161346-11162924	S1_11229843	11229843	11205225	1_15	43.879	42.301	0.07846	1.1e-05	0.131704	A	recovery
	1	11161346-11162924	S1_11229844	11229844	11205226	1_15	43.88	42.302	0.06943	4.12e-05	0.0865341	gs	recovery
	1	11161346-11162924	S1_11229844	11229844	11205226	1_15	43.88	42.302	0.08399	3.63e-06	0.0586844	Fv'/Fm'	recovery
	1	11161346-11162924	S1_11229844	11229844	11205226	1_15	43.88	42.302	0.07846	1.1e-05	0.131704	A	recovery
Sobic.001G140200	1	11185282-11192665	S1_11229843	11229843	11205225	1_15	19.943	12.56	0.06943	4.12e-05	0.0865341	gs	recovery	KNOTTED-like from Arabidopsis thaliana	Homeobox domain containing protein, expressed
	1	11185282-11192665	S1_11229843	11229843	11205225	1_15	19.943	12.56	0.08399	3.63e-06	0.0586844	Fv'/Fm'	recovery	KNOTTED-like from Arabidopsis thaliana	Homeobox domain containing protein, expressed
	1	11185282-11192665	S1_11229843	11229843	11205225	1_15	19.943	12.56	0.07846	1.1e-05	0.131704	A	recovery	KNOTTED-like from Arabidopsis thaliana	Homeobox domain containing protein, expressed
	1	11185282-11192665	S1_11229844	11229844	11205226	1_15	19.944	12.561	0.06943	4.12e-05	0.0865341	gs	recovery	KNOTTED-like from Arabidopsis thaliana	Homeobox domain containing protein, expressed
	1	11185282-11192665	S1_11229844	11229844	11205226	1_15	19.944	12.561	0.08399	3.63e-06	0.0586844	Fv'/Fm'	recovery	KNOTTED-like from Arabidopsis thaliana	Homeobox domain containing protein, expressed
	1	11185282-11192665	S1_11229844	11229844	11205226	1_15	19.944	12.561	0.07846	1.1e-05	0.131704	A	recovery	KNOTTED-like from Arabidopsis thaliana	Homeobox domain containing protein, expressed
Sobic.001G140300	1	11195137-11198205	S1_11229843	11229843	11205225	1_15	10.088	7.02	0.06943	4.12e-05	0.0865341	gs	recovery	glycosyl hydrolase family 10 protein / carbohydrate-binding domain-containing protein	glycosyl hydrolase family 10 protein, putative, expressed
	1	11195137-11198205	S1_11229843	11229843	11205225	1_15	10.088	7.02	0.08399	3.63e-06	0.0586844	Fv'/Fm'	recovery	glycosyl hydrolase family 10 protein / carbohydrate-binding domain-containing protein	glycosyl hydrolase family 10 protein, putative, expressed
	1	11195137-11198205	S1_11229843	11229843	11205225	1_15	10.088	7.02	0.07846	1.1e-05	0.131704	A	recovery	glycosyl hydrolase family 10 protein / carbohydrate-binding domain-containing protein	glycosyl hydrolase family 10 protein, putative, expressed
	1	11195137-11198205	S1_11229844	11229844	11205226	1_15	10.089	7.021	0.06943	4.12e-05	0.0865341	gs	recovery	glycosyl hydrolase family 10 protein / carbohydrate-binding domain-containing protein	glycosyl hydrolase family 10 protein, putative, expressed
	1	11195137-11198205	S1_11229844	11229844	11205226	1_15	10.089	7.021	0.08399	3.63e-06	0.0586844	Fv'/Fm'	recovery	glycosyl hydrolase family 10 protein / carbohydrate-binding domain-containing protein	glycosyl hydrolase family 10 protein, putative, expressed
	1	11195137-11198205	S1_11229844	11229844	11205226	1_15	10.089	7.021	0.07846	1.1e-05	0.131704	A	recovery	glycosyl hydrolase family 10 protein / carbohydrate-binding domain-containing protein	glycosyl hydrolase family 10 protein, putative, expressed
Sobic.001G140400	1	11202700-11203741	S1_11229843	11229843	11205225	1_15	2.525	1.484	0.06943	4.12e-05	0.0865341	gs	recovery		expressed protein
	1	11202700-11203741	S1_11229843	11229843	11205225	1_15	2.525	1.484	0.08399	3.63e-06	0.0586844	Fv'/Fm'	recovery		expressed protein
	1	11202700-11203741	S1_11229843	11229843	11205225	1_15	2.525	1.484	0.07846	1.1e-05	0.131704	A	recovery		expressed protein
	1	11202700-11203741	S1_11229844	11229844	11205226	1_15	2.526	1.485	0.06943	4.12e-05	0.0865341	gs	recovery		expressed protein
	1	11202700-11203741	S1_11229844	11229844	11205226	1_15	2.526	1.485	0.08399	3.63e-06	0.0586844	Fv'/Fm'	recovery		expressed protein
	1	11202700-11203741	S1_11229844	11229844	11205226	1_15	2.526	1.485	0.07846	1.1e-05	0.131704	A	recovery		expressed protein
Sobic.001G140600	1	11220176-11223726	S1_11229843	11229843	11205225	1_15	-14.951	-18.501	0.06943	4.12e-05	0.0865341	gs	recovery		expressed protein
	1	11220176-11223726	S1_11229843	11229843	11205225	1_15	-14.951	-18.501	0.08399	3.63e-06	0.0586844	Fv'/Fm'	recovery		expressed protein
	1	11220176-11223726	S1_11229843	11229843	11205225	1_15	-14.951	-18.501	0.07846	1.1e-05	0.131704	A	recovery		expressed protein
	1	11220176-11223726	S1_11229844	11229844	11205226	1_15	-14.95	-18.5	0.06943	4.12e-05	0.0865341	gs	recovery		expressed protein
	1	11220176-11223726	S1_11229844	11229844	11205226	1_15	-14.95	-18.5	0.08399	3.63e-06	0.0586844	Fv'/Fm'	recovery		expressed protein
	1	11220176-11223726	S1_11229844	11229844	11205226	1_15	-14.95	-18.5	0.07846	1.1e-05	0.131704	A	recovery		expressed protein
Sobic.001G140700	1	11223555-11230721	S1_11229843	11229843	11205225	1_15	-18.33	-25.496	0.06943	4.12e-05	0.0865341	gs	recovery	Pyruvate kinase family protein	pyruvate kinase, putative, expressed
	1	11223555-11230721	S1_11229843	11229843	11205225	1_15	-18.33	-25.496	0.08399	3.63e-06	0.0586844	Fv'/Fm'	recovery	Pyruvate kinase family protein	pyruvate kinase, putative, expressed
	1	11223555-11230721	S1_11229843	11229843	11205225	1_15	-18.33	-25.496	0.07846	1.1e-05	0.131704	A	recovery	Pyruvate kinase family protein	pyruvate kinase, putative, expressed
	1	11223555-11230721	S1_11229844	11229844	11205226	1_15	-18.329	-25.495	0.06943	4.12e-05	0.0865341	gs	recovery	Pyruvate kinase family protein	pyruvate kinase, putative, expressed
	1	11223555-11230721	S1_11229844	11229844	11205226	1_15	-18.329	-25.495	0.08399	3.63e-06	0.0586844	Fv'/Fm'	recovery	Pyruvate kinase family protein	pyruvate kinase, putative, expressed
	1	11223555-11230721	S1_11229844	11229844	11205226	1_15	-18.329	-25.495	0.07846	1.1e-05	0.131704	A	recovery	Pyruvate kinase family protein	pyruvate kinase, putative, expressed
Sobic.001G140800	1	11235481-11238914	S1_11229843	11229843	11205225	1_15	-30.256	-33.689	0.06943	4.12e-05	0.0865341	gs	recovery	basic helix-loop-helix (bHLH) DNA-binding superfamily protein	helix-loop-helix DNA-binding protein, putative, expressed
	1	11235481-11238914	S1_11229843	11229843	11205225	1_15	-30.256	-33.689	0.08399	3.63e-06	0.0586844	Fv'/Fm'	recovery	basic helix-loop-helix (bHLH) DNA-binding superfamily protein	helix-loop-helix DNA-binding protein, putative, expressed
	1	11235481-11238914	S1_11229843	11229843	11205225	1_15	-30.256	-33.689	0.07846	1.1e-05	0.131704	A	recovery	basic helix-loop-helix (bHLH) DNA-binding superfamily protein	helix-loop-helix DNA-binding protein, putative, expressed
	1	11235481-11238914	S1_11229844	11229844	11205226	1_15	-30.255	-33.688	0.06943	4.12e-05	0.0865341	gs	recovery	basic helix-loop-helix (bHLH) DNA-binding superfamily protein	helix-loop-helix DNA-binding protein, putative, expressed
	1	11235481-11238914	S1_11229844	11229844	11205226	1_15	-30.255	-33.688	0.08399	3.63e-06	0.0586844	Fv'/Fm'	recovery	basic helix-loop-helix (bHLH) DNA-binding superfamily protein	helix-loop-helix DNA-binding protein, putative, expressed
	1	11235481-11238914	S1_11229844	11229844	11205226	1_15	-30.255	-33.688	0.07846	1.1e-05	0.131704	A	recovery	basic helix-loop-helix (bHLH) DNA-binding superfamily protein	helix-loop-helix DNA-binding protein, putative, expressed
Sobic.001G196800	1	17761739-17766837	S1_17880348	17880348	17808824	1_16	47.085	41.987	0.06394	2.78e-05	0.0854166	gs	recovery	CDPK-related kinase 3	CAMK_CAMK_like.40 - CAMK includes calcium/calmodulin depedent protein kinases, expressed
Sobic.001G196900	1	17796560-17798831	S1_17880348	17880348	17808824	1_16	12.264	9.993	0.06394	2.78e-05	0.0854166	gs	recovery	SAUR-like auxin-responsive protein family	CPuORF40 - conserved peptide uORF-containing transcript, expressed
Sobic.001G196950	1	17799033-17799424	S1_17880348	17880348	17808824	1_16	9.791	9.4	0.06394	2.78e-05	0.0854166	gs	recovery
Sobic.001G197000	1	17801601-17806160	S1_17880348	17880348	17808824	1_16	7.223	2.664	0.06394	2.78e-05	0.0854166	gs	recovery	S-adenosyl-L-methionine-dependent methyltransferases superfamily protein	dehydration response related protein, putative, expressed
Sobic.001G197050	1	17806728-17808091	S1_17880348	17880348	17808824	1_16	2.096	0.733	0.06394	2.78e-05	0.0854166	gs	recovery
Sobic.001G197100	1	17808863-17811483	S1_17880348	17880348	17808824	1_16	-0.039	-2.659	0.06394	2.78e-05	0.0854166	gs	recovery	Ubiquitin carboxyl-terminal hydrolase family protein	ubiquitin carboxyl-terminal hydrolase, family 1, putative, expressed
Sobic.001G197200	1	17811406-17812645	S1_17880348	17880348	17808824	1_16	-2.582	-3.821	0.06394	2.78e-05	0.0854166	gs	recovery	Arabidopsis protein of unknown function (DUF241)	expressed protein
Sobic.001G197300	1	17813360-17818116	S1_17880348	17880348	17808824	1_16	-4.536	-9.292	0.06394	2.78e-05	0.0854166	gs	recovery	S-locus lectin protein kinase family protein	kinase, putative, expressed
Sobic.001G197400	1	17822890-17828000	S1_17880348	17880348	17808824	1_16	-14.066	-19.176	0.06394	2.78e-05	0.0854166	gs	recovery	actin 7	actin, putative, expressed
Sobic.001G197500	1	17830661-17832310	S1_17880348	17880348	17808824	1_16	-21.837	-23.486	0.06394	2.78e-05	0.0854166	gs	recovery
Sobic.001G197600	1	17833483-17834108	S1_17880348	17880348	17808824	1_16	-24.659	-25.284	0.06394	2.78e-05	0.0854166	gs	recovery
Sobic.001G197700	1	17834276-17834962	S1_17880348	17880348	17808824	1_16	-25.452	-26.138	0.06394	2.78e-05	0.0854166	gs	recovery
Sobic.001G197800	1	17838585-17839951	S1_17880348	17880348	17808824	1_16	-29.761	-31.127	0.06394	2.78e-05	0.0854166	gs	recovery
Sobic.001G197901	1	17844326-17845760	S1_17880348	17880348	17808824	1_16	-35.502	-36.936	0.06394	2.78e-05	0.0854166	gs	recovery
Sobic.001G206300	1	18844481-18846180	S1_18981548	18981548	18898763	1_17	54.282	52.583	0.06616	1.08e-05	0.176533	qP	control	Dof-type zinc finger DNA-binding family protein	dof zinc finger domain containing protein, putative, expressed
Sobic.001G206400	1	18846644-18849823	S1_18981548	18981548	18898763	1_17	52.119	48.94	0.06616	1.08e-05	0.176533	qP	control	Protein of unknown function (DUF1218)	fiber protein Fb34, putative, expressed
Sobic.001G206500	1	18853236-18870688	S1_18981548	18981548	18898763	1_17	45.527	28.075	0.06616	1.08e-05	0.176533	qP	control	Noc2p family	nucleolar complex protein 2, putative, expressed
Sobic.001G206600	1	18870997-18873086	S1_18981548	18981548	18898763	1_17	27.766	25.677	0.06616	1.08e-05	0.176533	qP	control	Endosomal targeting BRO1-like domain-containing protein	vacuolar protein-sorting protein bro1, putative, expressed
Sobic.001G206700	1	18876509-18881424	S1_18981548	18981548	18898763	1_17	22.254	17.339	0.06616	1.08e-05	0.176533	qP	control		succinate dehydrogenase subunit 3, putative, expressed
Sobic.001G206800	1	18882476-18884583	S1_18981548	18981548	18898763	1_17	16.287	14.18	0.06616	1.08e-05	0.176533	qP	control
Sobic.001G206900	1	18885485-18891591	S1_18981548	18981548	18898763	1_17	13.278	7.172	0.06616	1.08e-05	0.176533	qP	control	Endosomal targeting BRO1-like domain-containing protein	vacuolar protein-sorting protein bro1, putative, expressed
Sobic.001G207000	1	18893716-18900571	S1_18981548	18981548	18898763	1_17	5.047	-1.808	0.06616	1.08e-05	0.176533	qP	control	RNA-binding KH domain-containing protein	KH domain containing protein, putative, expressed
Sobic.001G207100	1	18901770-18902938	S1_18981548	18981548	18898763	1_17	-3.007	-4.175	0.06616	1.08e-05	0.176533	qP	control
Sobic.001G207200	1	18900707-18915750	S1_18981548	18981548	18898763	1_17	-1.944	-16.987	0.06616	1.08e-05	0.176533	qP	control	maternal effect embryo arrest 12	MEE12, putative, expressed
Sobic.001G207301	1	18906828-18913577	S1_18981548	18981548	18898763	1_17	-8.065	-14.814	0.06616	1.08e-05	0.176533	qP	control
Sobic.001G207400	1	18918948-18926199	S1_18981548	18981548	18898763	1_17	-20.185	-27.436	0.06616	1.08e-05	0.176533	qP	control	Transducin/WD40 repeat-like superfamily protein	katanin p80 WD40 repeat-containing subunit B1 homolog 1, putative, expressed
Sobic.001G207500	1	18952593-18956600	S1_18981548	18981548	18898763	1_17	-53.83	-57.837	0.06616	1.08e-05	0.176533	qP	control	RING/U-box superfamily protein	ZOS10-06 - C2H2 zinc finger protein, expressed
Sobic.001G211400	1	19444576-19445592	S1_19558512	19558512	19480868	1_18	36.292	35.276	0.07089	5.15e-06	0.0586844	Fv'/Fm'	recovery		RIPER3 - Ripening-related family protein precursor, putative, expressed
	1	19444576-19445592	S1_19558512	19558512	19480868	1_18	36.292	35.276	0.07165	1.13e-05	0.117732	ΦPSII	recovery		RIPER3 - Ripening-related family protein precursor, putative, expressed
Sobic.001G211500	1	19467549-19475204	S1_19558512	19558512	19480868	1_18	13.319	5.664	0.07089	5.15e-06	0.0586844	Fv'/Fm'	recovery	DNA ligase 1	LIG1 - Putative DNA ligase I, expressed
	1	19467549-19475204	S1_19558512	19558512	19480868	1_18	13.319	5.664	0.07165	1.13e-05	0.117732	ΦPSII	recovery	DNA ligase 1	LIG1 - Putative DNA ligase I, expressed
Sobic.001G211600	1	19479749-19480808	S1_19558512	19558512	19480868	1_18	1.119	0.06	0.07089	5.15e-06	0.0586844	Fv'/Fm'	recovery	BTB/POZ/MATH-domains containing protein	MBTB35 - Bric-a-Brac, Tramtrack, Broad Complex BTB domain with Meprin and TRAF Homology MATH domain, expressed
	1	19479749-19480808	S1_19558512	19558512	19480868	1_18	1.119	0.06	0.07165	1.13e-05	0.117732	ΦPSII	recovery	BTB/POZ/MATH-domains containing protein	MBTB35 - Bric-a-Brac, Tramtrack, Broad Complex BTB domain with Meprin and TRAF Homology MATH domain, expressed
Sobic.001G211700	1	19484112-19485211	S1_19558512	19558512	19480868	1_18	-3.244	-4.343	0.07089	5.15e-06	0.0586844	Fv'/Fm'	recovery	BTB-POZ and MATH domain 2	MBTB33 - Bric-a-Brac, Tramtrack, Broad Complex BTB domain with Meprin and TRAF Homology MATH domain, expressed
	1	19484112-19485211	S1_19558512	19558512	19480868	1_18	-3.244	-4.343	0.07165	1.13e-05	0.117732	ΦPSII	recovery	BTB-POZ and MATH domain 2	MBTB33 - Bric-a-Brac, Tramtrack, Broad Complex BTB domain with Meprin and TRAF Homology MATH domain, expressed
Sobic.001G211750	1	19486335-19486922	S1_19558512	19558512	19480868	1_18	-5.467	-6.054	0.07089	5.15e-06	0.0586844	Fv'/Fm'	recovery
	1	19486335-19486922	S1_19558512	19558512	19480868	1_18	-5.467	-6.054	0.07165	1.13e-05	0.117732	ΦPSII	recovery
Sobic.001G211800	1	19495013-19495763	S1_19558512	19558512	19480868	1_18	-14.145	-14.895	0.07089	5.15e-06	0.0586844	Fv'/Fm'	recovery
	1	19495013-19495763	S1_19558512	19558512	19480868	1_18	-14.145	-14.895	0.07165	1.13e-05	0.117732	ΦPSII	recovery
Sobic.001G211900	1	19508634-19517369	S1_19558512	19558512	19480868	1_18	-27.766	-36.501	0.07089	5.15e-06	0.0586844	Fv'/Fm'	recovery	protein arginine methyltransferase 6	methyltransferase, putative, expressed
	1	19508634-19517369	S1_19558512	19558512	19480868	1_18	-27.766	-36.501	0.07165	1.13e-05	0.117732	ΦPSII	recovery	protein arginine methyltransferase 6	methyltransferase, putative, expressed
Sobic.001G212000	1	19525855-19527266	S1_19558512	19558512	19480868	1_18	-44.987	-46.398	0.07089	5.15e-06	0.0586844	Fv'/Fm'	recovery	GRAM domain-containing protein / ABA-responsive protein-related	GEM, putative, expressed
	1	19525855-19527266	S1_19558512	19558512	19480868	1_18	-44.987	-46.398	0.07165	1.13e-05	0.117732	ΦPSII	recovery	GRAM domain-containing protein / ABA-responsive protein-related	GEM, putative, expressed
Sobic.001G212100	1	19533213-19534376	S1_19558512	19558512	19480868	1_18	-52.345	-53.508	0.07089	5.15e-06	0.0586844	Fv'/Fm'	recovery	GRAM domain-containing protein / ABA-responsive protein-related	GEM, putative, expressed
	1	19533213-19534376	S1_19558512	19558512	19480868	1_18	-52.345	-53.508	0.07165	1.13e-05	0.117732	ΦPSII	recovery	GRAM domain-containing protein / ABA-responsive protein-related	GEM, putative, expressed
Sobic.001G212200	1	19535496-19537875	S1_19558512	19558512	19480868	1_18	-54.628	-57.007	0.07089	5.15e-06	0.0586844	Fv'/Fm'	recovery	Pentatricopeptide repeat (PPR) superfamily protein	LOI1, putative, expressed
	1	19535496-19537875	S1_19558512	19558512	19480868	1_18	-54.628	-57.007	0.07165	1.13e-05	0.117732	ΦPSII	recovery	Pentatricopeptide repeat (PPR) superfamily protein	LOI1, putative, expressed
Sobic.001G248000	1	26521743-26522318	S1_26706152	26706152	26573871	1_19	52.128	51.553	0.08053	5.26e-06	0.0586844	Fv'/Fm'	recovery		chitinase 2, putative, expressed
	1	26521743-26522318	S1_26706152	26706152	26573871	1_19	52.128	51.553	0.06047	5.59e-05	0.131704	A	recovery		chitinase 2, putative, expressed
Sobic.001G248100	1	26545536-26552133	S1_26706152	26706152	26573871	1_19	28.335	21.738	0.08053	5.26e-06	0.0586844	Fv'/Fm'	recovery	histone acetyltransferase of the GNAT family 1	histone acetyltransferase GCN5, putative, expressed
	1	26545536-26552133	S1_26706152	26706152	26573871	1_19	28.335	21.738	0.06047	5.59e-05	0.131704	A	recovery	histone acetyltransferase of the GNAT family 1	histone acetyltransferase GCN5, putative, expressed
Sobic.001G248200	1	26553388-26558790	S1_26706152	26706152	26573871	1_19	20.483	15.081	0.08053	5.26e-06	0.0586844	Fv'/Fm'	recovery	acylaminoacyl-peptidase-related	OsPOP22 - Putative Prolyl Oligopeptidase homologue, expressed
	1	26553388-26558790	S1_26706152	26706152	26573871	1_19	20.483	15.081	0.06047	5.59e-05	0.131704	A	recovery	acylaminoacyl-peptidase-related	OsPOP22 - Putative Prolyl Oligopeptidase homologue, expressed
Sobic.001G248300	1	26559121-26580223	S1_26706152	26706152	26573871	1_19	14.75	-6.352	0.08053	5.26e-06	0.0586844	Fv'/Fm'	recovery	acylaminoacyl-peptidase-related	OsPOP21 - Putative Prolyl Oligopeptidase homologue, expressed
	1	26559121-26580223	S1_26706152	26706152	26573871	1_19	14.75	-6.352	0.06047	5.59e-05	0.131704	A	recovery	acylaminoacyl-peptidase-related	OsPOP21 - Putative Prolyl Oligopeptidase homologue, expressed
Sobic.001G248400	1	26593082-26599531	S1_26706152	26706152	26573871	1_19	-19.211	-25.66	0.08053	5.26e-06	0.0586844	Fv'/Fm'	recovery		expressed protein
	1	26593082-26599531	S1_26706152	26706152	26573871	1_19	-19.211	-25.66	0.06047	5.59e-05	0.131704	A	recovery		expressed protein
Sobic.001G248500	1	26612839-26616078	S1_26706152	26706152	26573871	1_19	-38.968	-42.207	0.08053	5.26e-06	0.0586844	Fv'/Fm'	recovery	glutathione reductase	glutathione reductase, putative, expressed
	1	26612839-26616078	S1_26706152	26706152	26573871	1_19	-38.968	-42.207	0.06047	5.59e-05	0.131704	A	recovery	glutathione reductase	glutathione reductase, putative, expressed
Sobic.001G286000	1	56029131-56030835	S1_48981201	48981201	56058472	1_20	29.341	27.637	0.09335	5.33e-06	0.117732	ΦPSII	recovery	Tetratricopeptide repeat (TPR)-like superfamily protein	expressed protein
	1	56029131-56030835	S1_48981201	48981201	56058472	1_20	29.341	27.637	0.07915	3.57e-05	0.131704	A	recovery	Tetratricopeptide repeat (TPR)-like superfamily protein	expressed protein
Sobic.001G286050	1	56041097-56043789	S1_48981201	48981201	56058472	1_20	17.375	14.683	0.09335	5.33e-06	0.117732	ΦPSII	recovery
	1	56041097-56043789	S1_48981201	48981201	56058472	1_20	17.375	14.683	0.07915	3.57e-05	0.131704	A	recovery
Sobic.001G286100	1	56060008-56063928	S1_48981201	48981201	56058472	1_20	-1.536	-5.456	0.09335	5.33e-06	0.117732	ΦPSII	recovery	Inositol 1,3,4-trisphosphate 5/6-kinase family protein	Inositol 1, 3, 4-trisphosphate 5/6-kinase, putative, expressed
	1	56060008-56063928	S1_48981201	48981201	56058472	1_20	-1.536	-5.456	0.07915	3.57e-05	0.131704	A	recovery	Inositol 1,3,4-trisphosphate 5/6-kinase family protein	Inositol 1, 3, 4-trisphosphate 5/6-kinase, putative, expressed
Sobic.001G286200	1	56066599-56069135	S1_48981201	48981201	56058472	1_20	-8.127	-10.663	0.09335	5.33e-06	0.117732	ΦPSII	recovery	Complex I subunit NDUFS6	expressed protein
	1	56066599-56069135	S1_48981201	48981201	56058472	1_20	-8.127	-10.663	0.07915	3.57e-05	0.131704	A	recovery	Complex I subunit NDUFS6	expressed protein
Sobic.001G286300	1	56069270-56072188	S1_48981201	48981201	56058472	1_20	-10.798	-13.716	0.09335	5.33e-06	0.117732	ΦPSII	recovery
	1	56069270-56072188	S1_48981201	48981201	56058472	1_20	-10.798	-13.716	0.07915	3.57e-05	0.131704	A	recovery
Sobic.001G286400	1	56074200-56075977	S1_48981201	48981201	56058472	1_20	-15.728	-17.505	0.09335	5.33e-06	0.117732	ΦPSII	recovery		expressed protein
	1	56074200-56075977	S1_48981201	48981201	56058472	1_20	-15.728	-17.505	0.07915	3.57e-05	0.131704	A	recovery		expressed protein
Sobic.001G292700	1	56982494-56986834	S1_49906006	49906006	57003417	1_21	20.923	16.583	0.08843	4.18e-06	0.184332	Fv'/Fm'	area	camphor resistance CrcB family protein	crcB-like protein, expressed
Sobic.001G292800	1	56988314-56990473	S1_49906006	49906006	57003417	1_21	15.103	12.944	0.08843	4.18e-06	0.184332	Fv'/Fm'	area	Pentatricopeptide repeat (PPR-like) superfamily protein	pentatricopeptide, putative, expressed
Sobic.001G292900	1	56991398-56995100	S1_49906006	49906006	57003417	1_21	12.019	8.317	0.08843	4.18e-06	0.184332	Fv'/Fm'	area	Pentatricopeptide repeat (PPR) superfamily protein	expressed protein
Sobic.001G293000	1	57000884-57002626	S1_49906006	49906006	57003417	1_21	2.533	0.791	0.08843	4.18e-06	0.184332	Fv'/Fm'	area	Peroxidase superfamily protein	peroxidase precursor, putative, expressed
Sobic.001G293100	1	57010218-57013142	S1_49906006	49906006	57003417	1_21	-6.801	-9.725	0.08843	4.18e-06	0.184332	Fv'/Fm'	area	Peroxidase superfamily protein	peroxidase precursor, putative, expressed
Sobic.001G300100	1	58153963-58157938	S1_51100106	51100106	58204300	1_22	50.337	46.362	0.05887	1.95e-05	0.126506	ΦPSII	recovery
	1	58153963-58157938	S1_51100106	51100106	58204300	1_22	50.337	46.362	0.0554	3.27e-05	0.131704	A	recovery
	1	58153963-58157938	S1_51100116	51100116	58204310	1_22	50.347	46.372	0.05887	1.95e-05	0.126506	ΦPSII	recovery
	1	58153963-58157938	S1_51100116	51100116	58204310	1_22	50.347	46.372	0.0554	3.27e-05	0.131704	A	recovery
	1	58153963-58157938	S1_51100176	51100176	58204370	1_22	50.407	46.432	0.07636	9.6e-06	0.117732	ΦPSII	recovery
	1	58153963-58157938	S1_51100176	51100176	58204370	1_22	50.407	46.432	0.07037	3.01e-05	0.131704	A	recovery
	1	58153963-58157938	S1_51100209	51100209	58204403	1_22	50.44	46.465	0.07636	9.6e-06	0.117732	ΦPSII	recovery
	1	58153963-58157938	S1_51100209	51100209	58204403	1_22	50.44	46.465	0.07037	3.01e-05	0.131704	A	recovery
Sobic.001G300201	1	58160860-58167872	S1_51100106	51100106	58204300	1_22	43.44	36.428	0.05887	1.95e-05	0.126506	ΦPSII	recovery	basic helix-loop-helix (bHLH) DNA-binding superfamily protein	helix-loop-helix DNA-binding domain containing protein, expressed
	1	58160860-58167872	S1_51100106	51100106	58204300	1_22	43.44	36.428	0.0554	3.27e-05	0.131704	A	recovery	basic helix-loop-helix (bHLH) DNA-binding superfamily protein	helix-loop-helix DNA-binding domain containing protein, expressed
	1	58160860-58167872	S1_51100116	51100116	58204310	1_22	43.45	36.438	0.05887	1.95e-05	0.126506	ΦPSII	recovery	basic helix-loop-helix (bHLH) DNA-binding superfamily protein	helix-loop-helix DNA-binding domain containing protein, expressed
	1	58160860-58167872	S1_51100116	51100116	58204310	1_22	43.45	36.438	0.0554	3.27e-05	0.131704	A	recovery	basic helix-loop-helix (bHLH) DNA-binding superfamily protein	helix-loop-helix DNA-binding domain containing protein, expressed
	1	58160860-58167872	S1_51100176	51100176	58204370	1_22	43.51	36.498	0.07636	9.6e-06	0.117732	ΦPSII	recovery	basic helix-loop-helix (bHLH) DNA-binding superfamily protein	helix-loop-helix DNA-binding domain containing protein, expressed
	1	58160860-58167872	S1_51100176	51100176	58204370	1_22	43.51	36.498	0.07037	3.01e-05	0.131704	A	recovery	basic helix-loop-helix (bHLH) DNA-binding superfamily protein	helix-loop-helix DNA-binding domain containing protein, expressed
	1	58160860-58167872	S1_51100209	51100209	58204403	1_22	43.543	36.531	0.07636	9.6e-06	0.117732	ΦPSII	recovery	basic helix-loop-helix (bHLH) DNA-binding superfamily protein	helix-loop-helix DNA-binding domain containing protein, expressed
	1	58160860-58167872	S1_51100209	51100209	58204403	1_22	43.543	36.531	0.07037	3.01e-05	0.131704	A	recovery	basic helix-loop-helix (bHLH) DNA-binding superfamily protein	helix-loop-helix DNA-binding domain containing protein, expressed
Sobic.001G300301	1	58162275-58164703	S1_51100106	51100106	58204300	1_22	42.025	39.597	0.05887	1.95e-05	0.126506	ΦPSII	recovery
	1	58162275-58164703	S1_51100106	51100106	58204300	1_22	42.025	39.597	0.0554	3.27e-05	0.131704	A	recovery
	1	58162275-58164703	S1_51100116	51100116	58204310	1_22	42.035	39.607	0.05887	1.95e-05	0.126506	ΦPSII	recovery
	1	58162275-58164703	S1_51100116	51100116	58204310	1_22	42.035	39.607	0.0554	3.27e-05	0.131704	A	recovery
	1	58162275-58164703	S1_51100176	51100176	58204370	1_22	42.095	39.667	0.07636	9.6e-06	0.117732	ΦPSII	recovery
	1	58162275-58164703	S1_51100176	51100176	58204370	1_22	42.095	39.667	0.07037	3.01e-05	0.131704	A	recovery
	1	58162275-58164703	S1_51100209	51100209	58204403	1_22	42.128	39.7	0.07636	9.6e-06	0.117732	ΦPSII	recovery
	1	58162275-58164703	S1_51100209	51100209	58204403	1_22	42.128	39.7	0.07037	3.01e-05	0.131704	A	recovery
Sobic.001G300400	1	58170939-58174678	S1_51100106	51100106	58204300	1_22	33.361	29.622	0.05887	1.95e-05	0.126506	ΦPSII	recovery	expansin B2	expansin precursor, putative, expressed
	1	58170939-58174678	S1_51100106	51100106	58204300	1_22	33.361	29.622	0.0554	3.27e-05	0.131704	A	recovery	expansin B2	expansin precursor, putative, expressed
	1	58170939-58174678	S1_51100116	51100116	58204310	1_22	33.371	29.632	0.05887	1.95e-05	0.126506	ΦPSII	recovery	expansin B2	expansin precursor, putative, expressed
	1	58170939-58174678	S1_51100116	51100116	58204310	1_22	33.371	29.632	0.0554	3.27e-05	0.131704	A	recovery	expansin B2	expansin precursor, putative, expressed
	1	58170939-58174678	S1_51100176	51100176	58204370	1_22	33.431	29.692	0.07636	9.6e-06	0.117732	ΦPSII	recovery	expansin B2	expansin precursor, putative, expressed
	1	58170939-58174678	S1_51100176	51100176	58204370	1_22	33.431	29.692	0.07037	3.01e-05	0.131704	A	recovery	expansin B2	expansin precursor, putative, expressed
	1	58170939-58174678	S1_51100209	51100209	58204403	1_22	33.464	29.725	0.07636	9.6e-06	0.117732	ΦPSII	recovery	expansin B2	expansin precursor, putative, expressed
	1	58170939-58174678	S1_51100209	51100209	58204403	1_22	33.464	29.725	0.07037	3.01e-05	0.131704	A	recovery	expansin B2	expansin precursor, putative, expressed
Sobic.001G300450	1	58192267-58193808	S1_51100106	51100106	58204300	1_22	12.033	10.492	0.05887	1.95e-05	0.126506	ΦPSII	recovery
	1	58192267-58193808	S1_51100106	51100106	58204300	1_22	12.033	10.492	0.0554	3.27e-05	0.131704	A	recovery
	1	58192267-58193808	S1_51100116	51100116	58204310	1_22	12.043	10.502	0.05887	1.95e-05	0.126506	ΦPSII	recovery
	1	58192267-58193808	S1_51100116	51100116	58204310	1_22	12.043	10.502	0.0554	3.27e-05	0.131704	A	recovery
	1	58192267-58193808	S1_51100176	51100176	58204370	1_22	12.103	10.562	0.07636	9.6e-06	0.117732	ΦPSII	recovery
	1	58192267-58193808	S1_51100176	51100176	58204370	1_22	12.103	10.562	0.07037	3.01e-05	0.131704	A	recovery
	1	58192267-58193808	S1_51100209	51100209	58204403	1_22	12.136	10.595	0.07636	9.6e-06	0.117732	ΦPSII	recovery
	1	58192267-58193808	S1_51100209	51100209	58204403	1_22	12.136	10.595	0.07037	3.01e-05	0.131704	A	recovery
Sobic.001G300500	1	58200893-58202638	S1_51100106	51100106	58204300	1_22	3.407	1.662	0.05887	1.95e-05	0.126506	ΦPSII	recovery	expansin B2	expansin precursor, putative, expressed
	1	58200893-58202638	S1_51100106	51100106	58204300	1_22	3.407	1.662	0.0554	3.27e-05	0.131704	A	recovery	expansin B2	expansin precursor, putative, expressed
	1	58200893-58202638	S1_51100116	51100116	58204310	1_22	3.417	1.672	0.05887	1.95e-05	0.126506	ΦPSII	recovery	expansin B2	expansin precursor, putative, expressed
	1	58200893-58202638	S1_51100116	51100116	58204310	1_22	3.417	1.672	0.0554	3.27e-05	0.131704	A	recovery	expansin B2	expansin precursor, putative, expressed
	1	58200893-58202638	S1_51100176	51100176	58204370	1_22	3.477	1.732	0.07636	9.6e-06	0.117732	ΦPSII	recovery	expansin B2	expansin precursor, putative, expressed
	1	58200893-58202638	S1_51100176	51100176	58204370	1_22	3.477	1.732	0.07037	3.01e-05	0.131704	A	recovery	expansin B2	expansin precursor, putative, expressed
	1	58200893-58202638	S1_51100209	51100209	58204403	1_22	3.51	1.765	0.07636	9.6e-06	0.117732	ΦPSII	recovery	expansin B2	expansin precursor, putative, expressed
	1	58200893-58202638	S1_51100209	51100209	58204403	1_22	3.51	1.765	0.07037	3.01e-05	0.131704	A	recovery	expansin B2	expansin precursor, putative, expressed
Sobic.001G300600	1	58213368-58215267	S1_51100106	51100106	58204300	1_22	-9.068	-10.967	0.05887	1.95e-05	0.126506	ΦPSII	recovery
	1	58213368-58215267	S1_51100106	51100106	58204300	1_22	-9.068	-10.967	0.0554	3.27e-05	0.131704	A	recovery
	1	58213368-58215267	S1_51100116	51100116	58204310	1_22	-9.058	-10.957	0.05887	1.95e-05	0.126506	ΦPSII	recovery
	1	58213368-58215267	S1_51100116	51100116	58204310	1_22	-9.058	-10.957	0.0554	3.27e-05	0.131704	A	recovery
	1	58213368-58215267	S1_51100176	51100176	58204370	1_22	-8.998	-10.897	0.07636	9.6e-06	0.117732	ΦPSII	recovery
	1	58213368-58215267	S1_51100176	51100176	58204370	1_22	-8.998	-10.897	0.07037	3.01e-05	0.131704	A	recovery
	1	58213368-58215267	S1_51100209	51100209	58204403	1_22	-8.965	-10.864	0.07636	9.6e-06	0.117732	ΦPSII	recovery
	1	58213368-58215267	S1_51100209	51100209	58204403	1_22	-8.965	-10.864	0.07037	3.01e-05	0.131704	A	recovery
Sobic.001G300700	1	58217949-58219755	S1_51100106	51100106	58204300	1_22	-13.649	-15.455	0.05887	1.95e-05	0.126506	ΦPSII	recovery	expansin B2	expansin precursor, putative, expressed
	1	58217949-58219755	S1_51100106	51100106	58204300	1_22	-13.649	-15.455	0.0554	3.27e-05	0.131704	A	recovery	expansin B2	expansin precursor, putative, expressed
	1	58217949-58219755	S1_51100116	51100116	58204310	1_22	-13.639	-15.445	0.05887	1.95e-05	0.126506	ΦPSII	recovery	expansin B2	expansin precursor, putative, expressed
	1	58217949-58219755	S1_51100116	51100116	58204310	1_22	-13.639	-15.445	0.0554	3.27e-05	0.131704	A	recovery	expansin B2	expansin precursor, putative, expressed
	1	58217949-58219755	S1_51100176	51100176	58204370	1_22	-13.579	-15.385	0.07636	9.6e-06	0.117732	ΦPSII	recovery	expansin B2	expansin precursor, putative, expressed
	1	58217949-58219755	S1_51100176	51100176	58204370	1_22	-13.579	-15.385	0.07037	3.01e-05	0.131704	A	recovery	expansin B2	expansin precursor, putative, expressed
	1	58217949-58219755	S1_51100209	51100209	58204403	1_22	-13.546	-15.352	0.07636	9.6e-06	0.117732	ΦPSII	recovery	expansin B2	expansin precursor, putative, expressed
	1	58217949-58219755	S1_51100209	51100209	58204403	1_22	-13.546	-15.352	0.07037	3.01e-05	0.131704	A	recovery	expansin B2	expansin precursor, putative, expressed
Sobic.001G300750	1	58229905-58230931	S1_51100106	51100106	58204300	1_22	-25.605	-26.631	0.05887	1.95e-05	0.126506	ΦPSII	recovery	RNI-like superfamily protein	leucine-rich repeat family protein, putative, expressed
	1	58229905-58230931	S1_51100106	51100106	58204300	1_22	-25.605	-26.631	0.0554	3.27e-05	0.131704	A	recovery	RNI-like superfamily protein	leucine-rich repeat family protein, putative, expressed
	1	58229905-58230931	S1_51100116	51100116	58204310	1_22	-25.595	-26.621	0.05887	1.95e-05	0.126506	ΦPSII	recovery	RNI-like superfamily protein	leucine-rich repeat family protein, putative, expressed
	1	58229905-58230931	S1_51100116	51100116	58204310	1_22	-25.595	-26.621	0.0554	3.27e-05	0.131704	A	recovery	RNI-like superfamily protein	leucine-rich repeat family protein, putative, expressed
	1	58229905-58230931	S1_51100176	51100176	58204370	1_22	-25.535	-26.561	0.07636	9.6e-06	0.117732	ΦPSII	recovery	RNI-like superfamily protein	leucine-rich repeat family protein, putative, expressed
	1	58229905-58230931	S1_51100176	51100176	58204370	1_22	-25.535	-26.561	0.07037	3.01e-05	0.131704	A	recovery	RNI-like superfamily protein	leucine-rich repeat family protein, putative, expressed
	1	58229905-58230931	S1_51100209	51100209	58204403	1_22	-25.502	-26.528	0.07636	9.6e-06	0.117732	ΦPSII	recovery	RNI-like superfamily protein	leucine-rich repeat family protein, putative, expressed
	1	58229905-58230931	S1_51100209	51100209	58204403	1_22	-25.502	-26.528	0.07037	3.01e-05	0.131704	A	recovery	RNI-like superfamily protein	leucine-rich repeat family protein, putative, expressed
Sobic.001G300800	1	58233407-58238354	S1_51100106	51100106	58204300	1_22	-29.107	-34.054	0.05887	1.95e-05	0.126506	ΦPSII	recovery	expansin B2	expansin precursor, putative, expressed
	1	58233407-58238354	S1_51100106	51100106	58204300	1_22	-29.107	-34.054	0.0554	3.27e-05	0.131704	A	recovery	expansin B2	expansin precursor, putative, expressed
	1	58233407-58238354	S1_51100116	51100116	58204310	1_22	-29.097	-34.044	0.05887	1.95e-05	0.126506	ΦPSII	recovery	expansin B2	expansin precursor, putative, expressed
	1	58233407-58238354	S1_51100116	51100116	58204310	1_22	-29.097	-34.044	0.0554	3.27e-05	0.131704	A	recovery	expansin B2	expansin precursor, putative, expressed
	1	58233407-58238354	S1_51100176	51100176	58204370	1_22	-29.037	-33.984	0.07636	9.6e-06	0.117732	ΦPSII	recovery	expansin B2	expansin precursor, putative, expressed
	1	58233407-58238354	S1_51100176	51100176	58204370	1_22	-29.037	-33.984	0.07037	3.01e-05	0.131704	A	recovery	expansin B2	expansin precursor, putative, expressed
	1	58233407-58238354	S1_51100209	51100209	58204403	1_22	-29.004	-33.951	0.07636	9.6e-06	0.117732	ΦPSII	recovery	expansin B2	expansin precursor, putative, expressed
	1	58233407-58238354	S1_51100209	51100209	58204403	1_22	-29.004	-33.951	0.07037	3.01e-05	0.131704	A	recovery	expansin B2	expansin precursor, putative, expressed
Sobic.001G300900	1	58244005-58250989	S1_51100106	51100106	58204300	1_22	-39.705	-46.689	0.05887	1.95e-05	0.126506	ΦPSII	recovery	expansin B2	expansin precursor, putative, expressed
	1	58244005-58250989	S1_51100106	51100106	58204300	1_22	-39.705	-46.689	0.0554	3.27e-05	0.131704	A	recovery	expansin B2	expansin precursor, putative, expressed
	1	58244005-58250989	S1_51100116	51100116	58204310	1_22	-39.695	-46.679	0.05887	1.95e-05	0.126506	ΦPSII	recovery	expansin B2	expansin precursor, putative, expressed
	1	58244005-58250989	S1_51100116	51100116	58204310	1_22	-39.695	-46.679	0.0554	3.27e-05	0.131704	A	recovery	expansin B2	expansin precursor, putative, expressed
	1	58244005-58250989	S1_51100176	51100176	58204370	1_22	-39.635	-46.619	0.07636	9.6e-06	0.117732	ΦPSII	recovery	expansin B2	expansin precursor, putative, expressed
	1	58244005-58250989	S1_51100176	51100176	58204370	1_22	-39.635	-46.619	0.07037	3.01e-05	0.131704	A	recovery	expansin B2	expansin precursor, putative, expressed
	1	58244005-58250989	S1_51100209	51100209	58204403	1_22	-39.602	-46.586	0.07636	9.6e-06	0.117732	ΦPSII	recovery	expansin B2	expansin precursor, putative, expressed
	1	58244005-58250989	S1_51100209	51100209	58204403	1_22	-39.602	-46.586	0.07037	3.01e-05	0.131704	A	recovery	expansin B2	expansin precursor, putative, expressed
Sobic.001G302100	1	58464660-58467382	S1_51420743	51420743	58515970	1_23	51.31	48.588	0.06663	3.01e-05	0.131704	A	recovery	Polynucleotidyl transferase, ribonuclease H-like superfamily protein	holliday junction resolvase, putative, expressed
Sobic.001G302200	1	58466713-58471753	S1_51420743	51420743	58515970	1_23	49.257	44.217	0.06663	3.01e-05	0.131704	A	recovery	Nucleotide-diphospho-sugar transferases superfamily protein	glycosyl transferase 8 domain containing protein, putative, expressed
Sobic.001G302300	1	58489842-58492280	S1_51420743	51420743	58515970	1_23	26.128	23.69	0.06663	3.01e-05	0.131704	A	recovery	Family of unknown function (DUF566)	expressed protein
Sobic.001G302400	1	58508401-58510767	S1_51420743	51420743	58515970	1_23	7.569	5.203	0.06663	3.01e-05	0.131704	A	recovery	flavin-monooxygenase glucosinolate S-oxygenase 3,Flavin-binding monooxygenase family protein	flavin-containing monooxygenase family protein, putative, expressed
Sobic.001G302500	1	58513580-58516294	S1_51420743	51420743	58515970	1_23	2.39	-0.324	0.06663	3.01e-05	0.131704	A	recovery	Flavin-binding monooxygenase family protein	flavin-containing monooxygenase family protein, putative, expressed
Sobic.001G302600	1	58536679-58537338	S1_51420743	51420743	58515970	1_23	-20.709	-21.368	0.06663	3.01e-05	0.131704	A	recovery	Bifunctional inhibitor/lipid-transfer protein/seed storage 2S albumin superfamily protein	LTPL147 - Protease inhibitor/seed storage/LTP family protein precursor, expressed
Sobic.001G302666	1	58547303-58551171	S1_51420743	51420743	58515970	1_23	-31.333	-35.201	0.06663	3.01e-05	0.131704	A	recovery	flavin-monooxygenase glucosinolate S-oxygenase 3	flavin-containing monooxygenase family protein, putative, expressed
Sobic.001G302732	1	58557114-58559490	S1_51420743	51420743	58515970	1_23	-41.144	-43.52	0.06663	3.01e-05	0.131704	A	recovery	flavin-monooxygenase glucosinolate S-oxygenase 3	flavin-containing monooxygenase family protein, putative, expressed
Sobic.001G402400	1	68791792-68798219	S1_61726216	61726216	68851032	1_24	59.24	52.813	0.06515	5.4e-05	0.131704	A	recovery	SCAR homolog 2	expressed protein
	1	68791792-68798219	S1_61726220	61726220	68851036	1_24	59.244	52.817	0.06515	5.4e-05	0.131704	A	recovery	SCAR homolog 2	expressed protein
Sobic.001G402500	1	68798396-68801619	S1_61726216	61726216	68851032	1_24	52.636	49.413	0.06515	5.4e-05	0.131704	A	recovery	Translation initiation factor IF2/IF5	CPuORF14 - conserved peptide uORF-containing transcript, expressed
	1	68798396-68801619	S1_61726220	61726220	68851036	1_24	52.64	49.417	0.06515	5.4e-05	0.131704	A	recovery	Translation initiation factor IF2/IF5	CPuORF14 - conserved peptide uORF-containing transcript, expressed
	1	68798396-68801619	S1_61729859	61729859	68854675	1_25	56.279	53.056	0.05977	5.34e-05	0.131704	A	recovery	Translation initiation factor IF2/IF5	CPuORF14 - conserved peptide uORF-containing transcript, expressed
Sobic.001G402600	1	68804778-68807726	S1_61726216	61726216	68851032	1_24	46.254	43.306	0.06515	5.4e-05	0.131704	A	recovery		expressed protein
	1	68804778-68807726	S1_61726220	61726220	68851036	1_24	46.258	43.31	0.06515	5.4e-05	0.131704	A	recovery		expressed protein
	1	68804778-68807726	S1_61729859	61729859	68854675	1_25	49.897	46.949	0.05977	5.34e-05	0.131704	A	recovery		expressed protein
Sobic.001G402701	1	68809810-68812333	S1_61726216	61726216	68851032	1_24	41.222	38.699	0.06515	5.4e-05	0.131704	A	recovery	Uncharacterised protein family (UPF0497)	membrane associated DUF588 domain containing protein, putative, expressed
	1	68809810-68812333	S1_61726220	61726220	68851036	1_24	41.226	38.703	0.06515	5.4e-05	0.131704	A	recovery	Uncharacterised protein family (UPF0497)	membrane associated DUF588 domain containing protein, putative, expressed
	1	68809810-68812333	S1_61729859	61729859	68854675	1_25	44.865	42.342	0.05977	5.34e-05	0.131704	A	recovery	Uncharacterised protein family (UPF0497)	membrane associated DUF588 domain containing protein, putative, expressed
Sobic.001G402800	1	68815869-68817443	S1_61726216	61726216	68851032	1_24	35.163	33.589	0.06515	5.4e-05	0.131704	A	recovery
	1	68815869-68817443	S1_61726220	61726220	68851036	1_24	35.167	33.593	0.06515	5.4e-05	0.131704	A	recovery
	1	68815869-68817443	S1_61729859	61729859	68854675	1_25	38.806	37.232	0.05977	5.34e-05	0.131704	A	recovery
Sobic.001G402900	1	68819394-68820885	S1_61726216	61726216	68851032	1_24	31.638	30.147	0.06515	5.4e-05	0.131704	A	recovery	methyltransferases	helicase conserved C-terminal domain containing protein, expressed
	1	68819394-68820885	S1_61726220	61726220	68851036	1_24	31.642	30.151	0.06515	5.4e-05	0.131704	A	recovery	methyltransferases	helicase conserved C-terminal domain containing protein, expressed
	1	68819394-68820885	S1_61729859	61729859	68854675	1_25	35.281	33.79	0.05977	5.34e-05	0.131704	A	recovery	methyltransferases	helicase conserved C-terminal domain containing protein, expressed
Sobic.001G403000	1	68821538-68822546	S1_61726216	61726216	68851032	1_24	29.494	28.486	0.06515	5.4e-05	0.131704	A	recovery		expressed protein
	1	68821538-68822546	S1_61726220	61726220	68851036	1_24	29.498	28.49	0.06515	5.4e-05	0.131704	A	recovery		expressed protein
	1	68821538-68822546	S1_61729859	61729859	68854675	1_25	33.137	32.129	0.05977	5.34e-05	0.131704	A	recovery		expressed protein
Sobic.001G403100	1	68825513-68828584	S1_61726216	61726216	68851032	1_24	25.519	22.448	0.06515	5.4e-05	0.131704	A	recovery	laccase 5	laccase precursor protein, putative, expressed
	1	68825513-68828584	S1_61726220	61726220	68851036	1_24	25.523	22.452	0.06515	5.4e-05	0.131704	A	recovery	laccase 5	laccase precursor protein, putative, expressed
	1	68825513-68828584	S1_61729859	61729859	68854675	1_25	29.162	26.091	0.05977	5.34e-05	0.131704	A	recovery	laccase 5	laccase precursor protein, putative, expressed
Sobic.001G403200	1	68831715-68834548	S1_61726216	61726216	68851032	1_24	19.317	16.484	0.06515	5.4e-05	0.131704	A	recovery	inflorescence meristem receptor-like kinase 2	receptor-like kinase RHG1, putative, expressed
	1	68831715-68834548	S1_61726220	61726220	68851036	1_24	19.321	16.488	0.06515	5.4e-05	0.131704	A	recovery	inflorescence meristem receptor-like kinase 2	receptor-like kinase RHG1, putative, expressed
	1	68831715-68834548	S1_61729859	61729859	68854675	1_25	22.96	20.127	0.05977	5.34e-05	0.131704	A	recovery	inflorescence meristem receptor-like kinase 2	receptor-like kinase RHG1, putative, expressed
Sobic.001G403300	1	68842430-68843726	S1_61726216	61726216	68851032	1_24	8.602	7.306	0.06515	5.4e-05	0.131704	A	recovery	Polyketide cyclase/dehydrase and lipid transport superfamily protein	cyclase/dehydrase family protein, putative, expressed
	1	68842430-68843726	S1_61726220	61726220	68851036	1_24	8.606	7.31	0.06515	5.4e-05	0.131704	A	recovery	Polyketide cyclase/dehydrase and lipid transport superfamily protein	cyclase/dehydrase family protein, putative, expressed
	1	68842430-68843726	S1_61729859	61729859	68854675	1_25	12.245	10.949	0.05977	5.34e-05	0.131704	A	recovery	Polyketide cyclase/dehydrase and lipid transport superfamily protein	cyclase/dehydrase family protein, putative, expressed
Sobic.001G403350	1	68854657-68855829	S1_61726216	61726216	68851032	1_24	-3.625	-4.797	0.06515	5.4e-05	0.131704	A	recovery
	1	68854657-68855829	S1_61726220	61726220	68851036	1_24	-3.621	-4.793	0.06515	5.4e-05	0.131704	A	recovery
	1	68854657-68855829	S1_61729859	61729859	68854675	1_25	0.018	-1.154	0.05977	5.34e-05	0.131704	A	recovery
Sobic.001G403400	1	68872446-68875981	S1_61726216	61726216	68851032	1_24	-21.414	-24.949	0.06515	5.4e-05	0.131704	A	recovery	catalytics;transferases;[acyl-carrier-protein] S-malonyltransferases;binding	malonyl CoA-acyl carrier protein transacylase, mitochondrial precursor, putative, expressed
	1	68872446-68875981	S1_61726220	61726220	68851036	1_24	-21.41	-24.945	0.06515	5.4e-05	0.131704	A	recovery	catalytics;transferases;[acyl-carrier-protein] S-malonyltransferases;binding	malonyl CoA-acyl carrier protein transacylase, mitochondrial precursor, putative, expressed
	1	68872446-68875981	S1_61729859	61729859	68854675	1_25	-17.771	-21.306	0.05977	5.34e-05	0.131704	A	recovery	catalytics;transferases;[acyl-carrier-protein] S-malonyltransferases;binding	malonyl CoA-acyl carrier protein transacylase, mitochondrial precursor, putative, expressed
Sobic.001G403500	1	68877799-68880214	S1_61726216	61726216	68851032	1_24	-26.767	-29.182	0.06515	5.4e-05	0.131704	A	recovery	Ribosomal protein S7e family protein	40S ribosomal protein S7, putative, expressed
	1	68877799-68880214	S1_61726220	61726220	68851036	1_24	-26.763	-29.178	0.06515	5.4e-05	0.131704	A	recovery	Ribosomal protein S7e family protein	40S ribosomal protein S7, putative, expressed
	1	68877799-68880214	S1_61729859	61729859	68854675	1_25	-23.124	-25.539	0.05977	5.34e-05	0.131704	A	recovery	Ribosomal protein S7e family protein	40S ribosomal protein S7, putative, expressed
Sobic.001G403600	1	68881454-68882773	S1_61726216	61726216	68851032	1_24	-30.422	-31.741	0.06515	5.4e-05	0.131704	A	recovery	Protein of unknown function, DUF538	DUF538 domain containing protein, putative, expressed
	1	68881454-68882773	S1_61726220	61726220	68851036	1_24	-30.418	-31.737	0.06515	5.4e-05	0.131704	A	recovery	Protein of unknown function, DUF538	DUF538 domain containing protein, putative, expressed
	1	68881454-68882773	S1_61729859	61729859	68854675	1_25	-26.779	-28.098	0.05977	5.34e-05	0.131704	A	recovery	Protein of unknown function, DUF538	DUF538 domain containing protein, putative, expressed
Sobic.001G403700	1	68883407-68887163	S1_61726216	61726216	68851032	1_24	-32.375	-36.131	0.06515	5.4e-05	0.131704	A	recovery	Mitochondrial substrate carrier family protein	mitochondrial carrier protein, putative, expressed
	1	68883407-68887163	S1_61726220	61726220	68851036	1_24	-32.371	-36.127	0.06515	5.4e-05	0.131704	A	recovery	Mitochondrial substrate carrier family protein	mitochondrial carrier protein, putative, expressed
	1	68883407-68887163	S1_61729859	61729859	68854675	1_25	-28.732	-32.488	0.05977	5.34e-05	0.131704	A	recovery	Mitochondrial substrate carrier family protein	mitochondrial carrier protein, putative, expressed
Sobic.001G403800	1	68888284-68894842	S1_61726216	61726216	68851032	1_24	-37.252	-43.81	0.06515	5.4e-05	0.131704	A	recovery		expressed protein
	1	68888284-68894842	S1_61726220	61726220	68851036	1_24	-37.248	-43.806	0.06515	5.4e-05	0.131704	A	recovery		expressed protein
	1	68888284-68894842	S1_61729859	61729859	68854675	1_25	-33.609	-40.167	0.05977	5.34e-05	0.131704	A	recovery		expressed protein
Sobic.001G403900	1	68895115-68895630	S1_61726216	61726216	68851032	1_24	-44.083	-44.598	0.06515	5.4e-05	0.131704	A	recovery	Protein of unknown function (DUF1278)	ECAGL1 - ECA1 gametogenesis related family protein precursor, expressed
	1	68895115-68895630	S1_61726220	61726220	68851036	1_24	-44.079	-44.594	0.06515	5.4e-05	0.131704	A	recovery	Protein of unknown function (DUF1278)	ECAGL1 - ECA1 gametogenesis related family protein precursor, expressed
	1	68895115-68895630	S1_61729859	61729859	68854675	1_25	-40.44	-40.955	0.05977	5.34e-05	0.131704	A	recovery	Protein of unknown function (DUF1278)	ECAGL1 - ECA1 gametogenesis related family protein precursor, expressed
Sobic.001G404000	1	68898358-68901592	S1_61726216	61726216	68851032	1_24	-47.326	-50.56	0.06515	5.4e-05	0.131704	A	recovery	O-Glycosyl hydrolases family 17 protein	glucan endo-1,3-beta-glucosidase 9 precursor, putative, expressed
	1	68898358-68901592	S1_61726220	61726220	68851036	1_24	-47.322	-50.556	0.06515	5.4e-05	0.131704	A	recovery	O-Glycosyl hydrolases family 17 protein	glucan endo-1,3-beta-glucosidase 9 precursor, putative, expressed
	1	68898358-68901592	S1_61729859	61729859	68854675	1_25	-43.683	-46.917	0.05977	5.34e-05	0.131704	A	recovery	O-Glycosyl hydrolases family 17 protein	glucan endo-1,3-beta-glucosidase 9 precursor, putative, expressed
Sobic.001G404100	1	68904985-68908440	S1_61726216	61726216	68851032	1_24	-53.953	-57.408	0.06515	5.4e-05	0.131704	A	recovery	Eukaryotic translation initiation factor 2 subunit 1	expressed protein
	1	68904985-68908440	S1_61726220	61726220	68851036	1_24	-53.949	-57.404	0.06515	5.4e-05	0.131704	A	recovery	Eukaryotic translation initiation factor 2 subunit 1	expressed protein
	1	68904985-68908440	S1_61729859	61729859	68854675	1_25	-50.31	-53.765	0.05977	5.34e-05	0.131704	A	recovery	Eukaryotic translation initiation factor 2 subunit 1	expressed protein
Sobic.001G404200	1	68908605-68911820	S1_61729859	61729859	68854675	1_25	-53.93	-57.145	0.05977	5.34e-05	0.131704	A	recovery	Mitochondrial import inner membrane translocase subunit Tim17/Tim22/Tim23 family protein	mitochondrial import inner membrane translocase subunit Tim17, putative, expressed
Sobic.002G058000	2	5619813-5620921	S2_5679675	5679675	5670249	2_1	50.436	49.328	0.07823	6.2e-06	0.0854166	gs	recovery	Thioredoxin superfamily protein	thioredoxin, putative, expressed
	2	5619813-5620921	S2_5679675	5679675	5670249	2_1	50.436	49.328	0.09104	1.32e-06	0.0506007	E	recovery	Thioredoxin superfamily protein	thioredoxin, putative, expressed
	2	5619813-5620921	S2_5680569	5680569	5671143	2_1	51.33	50.222	0.05949	2.89e-05	0.0854166	gs	recovery	Thioredoxin superfamily protein	thioredoxin, putative, expressed
	2	5619813-5620921	S2_5680569	5680569	5671143	2_1	51.33	50.222	0.06266	1.61e-05	0.122096	E	recovery	Thioredoxin superfamily protein	thioredoxin, putative, expressed
Sobic.002G058100	2	5624666-5625956	S2_5679675	5679675	5670249	2_1	45.583	44.293	0.07823	6.2e-06	0.0854166	gs	recovery	thioredoxin H-type 1	thioredoxin, putative, expressed
	2	5624666-5625956	S2_5679675	5679675	5670249	2_1	45.583	44.293	0.09104	1.32e-06	0.0506007	E	recovery	thioredoxin H-type 1	thioredoxin, putative, expressed
	2	5624666-5625956	S2_5680569	5680569	5671143	2_1	46.477	45.187	0.05949	2.89e-05	0.0854166	gs	recovery	thioredoxin H-type 1	thioredoxin, putative, expressed
	2	5624666-5625956	S2_5680569	5680569	5671143	2_1	46.477	45.187	0.06266	1.61e-05	0.122096	E	recovery	thioredoxin H-type 1	thioredoxin, putative, expressed
Sobic.002G058200	2	5630037-5633527	S2_5679675	5679675	5670249	2_1	40.212	36.722	0.07823	6.2e-06	0.0854166	gs	recovery	S-adenosyl-L-methionine-dependent methyltransferases superfamily protein	SAM dependent carboxyl methyltransferase, putative, expressed
	2	5630037-5633527	S2_5679675	5679675	5670249	2_1	40.212	36.722	0.09104	1.32e-06	0.0506007	E	recovery	S-adenosyl-L-methionine-dependent methyltransferases superfamily protein	SAM dependent carboxyl methyltransferase, putative, expressed
	2	5630037-5633527	S2_5680569	5680569	5671143	2_1	41.106	37.616	0.05949	2.89e-05	0.0854166	gs	recovery	S-adenosyl-L-methionine-dependent methyltransferases superfamily protein	SAM dependent carboxyl methyltransferase, putative, expressed
	2	5630037-5633527	S2_5680569	5680569	5671143	2_1	41.106	37.616	0.06266	1.61e-05	0.122096	E	recovery	S-adenosyl-L-methionine-dependent methyltransferases superfamily protein	SAM dependent carboxyl methyltransferase, putative, expressed
Sobic.002G058300	2	5641237-5648614	S2_5679675	5679675	5670249	2_1	29.012	21.635	0.07823	6.2e-06	0.0854166	gs	recovery	PHD finger family protein / bromo-adjacent homology (BAH) domain-containing protein	ES43 protein, putative, expressed
	2	5641237-5648614	S2_5679675	5679675	5670249	2_1	29.012	21.635	0.09104	1.32e-06	0.0506007	E	recovery	PHD finger family protein / bromo-adjacent homology (BAH) domain-containing protein	ES43 protein, putative, expressed
	2	5641237-5648614	S2_5680569	5680569	5671143	2_1	29.906	22.529	0.05949	2.89e-05	0.0854166	gs	recovery	PHD finger family protein / bromo-adjacent homology (BAH) domain-containing protein	ES43 protein, putative, expressed
	2	5641237-5648614	S2_5680569	5680569	5671143	2_1	29.906	22.529	0.06266	1.61e-05	0.122096	E	recovery	PHD finger family protein / bromo-adjacent homology (BAH) domain-containing protein	ES43 protein, putative, expressed
Sobic.002G058400	2	5648922-5652923	S2_5679675	5679675	5670249	2_1	21.327	17.326	0.07823	6.2e-06	0.0854166	gs	recovery	NB-ARC domain-containing disease resistance protein	disease resistance protein RPM1, putative, expressed
	2	5648922-5652923	S2_5679675	5679675	5670249	2_1	21.327	17.326	0.09104	1.32e-06	0.0506007	E	recovery	NB-ARC domain-containing disease resistance protein	disease resistance protein RPM1, putative, expressed
	2	5648922-5652923	S2_5680569	5680569	5671143	2_1	22.221	18.22	0.05949	2.89e-05	0.0854166	gs	recovery	NB-ARC domain-containing disease resistance protein	disease resistance protein RPM1, putative, expressed
	2	5648922-5652923	S2_5680569	5680569	5671143	2_1	22.221	18.22	0.06266	1.61e-05	0.122096	E	recovery	NB-ARC domain-containing disease resistance protein	disease resistance protein RPM1, putative, expressed
Sobic.002G058500	2	5655064-5662504	S2_5679675	5679675	5670249	2_1	15.185	7.745	0.07823	6.2e-06	0.0854166	gs	recovery	FAD-linked oxidases family protein	FAD-linked oxidoreductase protein, putative, expressed
	2	5655064-5662504	S2_5679675	5679675	5670249	2_1	15.185	7.745	0.09104	1.32e-06	0.0506007	E	recovery	FAD-linked oxidases family protein	FAD-linked oxidoreductase protein, putative, expressed
	2	5655064-5662504	S2_5680569	5680569	5671143	2_1	16.079	8.639	0.05949	2.89e-05	0.0854166	gs	recovery	FAD-linked oxidases family protein	FAD-linked oxidoreductase protein, putative, expressed
	2	5655064-5662504	S2_5680569	5680569	5671143	2_1	16.079	8.639	0.06266	1.61e-05	0.122096	E	recovery	FAD-linked oxidases family protein	FAD-linked oxidoreductase protein, putative, expressed
Sobic.002G058600	2	5664408-5666217	S2_5679675	5679675	5670249	2_1	5.841	4.032	0.07823	6.2e-06	0.0854166	gs	recovery		OsFBX238 - F-box domain containing protein, expressed
	2	5664408-5666217	S2_5679675	5679675	5670249	2_1	5.841	4.032	0.09104	1.32e-06	0.0506007	E	recovery		OsFBX238 - F-box domain containing protein, expressed
	2	5664408-5666217	S2_5680569	5680569	5671143	2_1	6.735	4.926	0.05949	2.89e-05	0.0854166	gs	recovery		OsFBX238 - F-box domain containing protein, expressed
	2	5664408-5666217	S2_5680569	5680569	5671143	2_1	6.735	4.926	0.06266	1.61e-05	0.122096	E	recovery		OsFBX238 - F-box domain containing protein, expressed
Sobic.002G058700	2	5667643-5677343	S2_5679675	5679675	5670249	2_1	2.606	-7.094	0.07823	6.2e-06	0.0854166	gs	recovery	RNA-binding (RRM/RBD/RNP motifs) family protein with retrovirus zinc finger-like domain	RNA recognition motif containing protein, expressed
	2	5667643-5677343	S2_5679675	5679675	5670249	2_1	2.606	-7.094	0.09104	1.32e-06	0.0506007	E	recovery	RNA-binding (RRM/RBD/RNP motifs) family protein with retrovirus zinc finger-like domain	RNA recognition motif containing protein, expressed
	2	5667643-5677343	S2_5680569	5680569	5671143	2_1	3.5	-6.2	0.05949	2.89e-05	0.0854166	gs	recovery	RNA-binding (RRM/RBD/RNP motifs) family protein with retrovirus zinc finger-like domain	RNA recognition motif containing protein, expressed
	2	5667643-5677343	S2_5680569	5680569	5671143	2_1	3.5	-6.2	0.06266	1.61e-05	0.122096	E	recovery	RNA-binding (RRM/RBD/RNP motifs) family protein with retrovirus zinc finger-like domain	RNA recognition motif containing protein, expressed
Sobic.002G058900	2	5682765-5684610	S2_5679675	5679675	5670249	2_1	-12.516	-14.361	0.07823	6.2e-06	0.0854166	gs	recovery	F-box family protein	OsFBX237 - F-box domain containing protein, expressed
	2	5682765-5684610	S2_5679675	5679675	5670249	2_1	-12.516	-14.361	0.09104	1.32e-06	0.0506007	E	recovery	F-box family protein	OsFBX237 - F-box domain containing protein, expressed
	2	5682765-5684610	S2_5680569	5680569	5671143	2_1	-11.622	-13.467	0.05949	2.89e-05	0.0854166	gs	recovery	F-box family protein	OsFBX237 - F-box domain containing protein, expressed
	2	5682765-5684610	S2_5680569	5680569	5671143	2_1	-11.622	-13.467	0.06266	1.61e-05	0.122096	E	recovery	F-box family protein	OsFBX237 - F-box domain containing protein, expressed
	2	5682765-5684610	S2_5742374	5742374	5732612	2_2	49.847	48.002	0.10309	5.32e-06	0.118576	E	area	F-box family protein	OsFBX237 - F-box domain containing protein, expressed
Sobic.002G059000	2	5688217-5689929	S2_5679675	5679675	5670249	2_1	-17.968	-19.68	0.07823	6.2e-06	0.0854166	gs	recovery	F-box family protein	OsFBX237 - F-box domain containing protein, expressed
	2	5688217-5689929	S2_5679675	5679675	5670249	2_1	-17.968	-19.68	0.09104	1.32e-06	0.0506007	E	recovery	F-box family protein	OsFBX237 - F-box domain containing protein, expressed
	2	5688217-5689929	S2_5680569	5680569	5671143	2_1	-17.074	-18.786	0.05949	2.89e-05	0.0854166	gs	recovery	F-box family protein	OsFBX237 - F-box domain containing protein, expressed
	2	5688217-5689929	S2_5680569	5680569	5671143	2_1	-17.074	-18.786	0.06266	1.61e-05	0.122096	E	recovery	F-box family protein	OsFBX237 - F-box domain containing protein, expressed
	2	5688217-5689929	S2_5742374	5742374	5732612	2_2	44.395	42.683	0.10309	5.32e-06	0.118576	E	area	F-box family protein	OsFBX237 - F-box domain containing protein, expressed
Sobic.002G059100	2	5696971-5698194	S2_5679675	5679675	5670249	2_1	-26.722	-27.945	0.07823	6.2e-06	0.0854166	gs	recovery		OsFBX237 - F-box domain containing protein, expressed
	2	5696971-5698194	S2_5679675	5679675	5670249	2_1	-26.722	-27.945	0.09104	1.32e-06	0.0506007	E	recovery		OsFBX237 - F-box domain containing protein, expressed
	2	5696971-5698194	S2_5680569	5680569	5671143	2_1	-25.828	-27.051	0.05949	2.89e-05	0.0854166	gs	recovery		OsFBX237 - F-box domain containing protein, expressed
	2	5696971-5698194	S2_5680569	5680569	5671143	2_1	-25.828	-27.051	0.06266	1.61e-05	0.122096	E	recovery		OsFBX237 - F-box domain containing protein, expressed
	2	5696971-5698194	S2_5742374	5742374	5732612	2_2	35.641	34.418	0.10309	5.32e-06	0.118576	E	area		OsFBX237 - F-box domain containing protein, expressed
Sobic.002G059200	2	5701867-5702765	S2_5679675	5679675	5670249	2_1	-31.618	-32.516	0.07823	6.2e-06	0.0854166	gs	recovery	histone H2A 12	Core histone H2A/H2B/H3/H4 domain containing protein, putative, expressed
	2	5701867-5702765	S2_5679675	5679675	5670249	2_1	-31.618	-32.516	0.09104	1.32e-06	0.0506007	E	recovery	histone H2A 12	Core histone H2A/H2B/H3/H4 domain containing protein, putative, expressed
	2	5701867-5702765	S2_5680569	5680569	5671143	2_1	-30.724	-31.622	0.05949	2.89e-05	0.0854166	gs	recovery	histone H2A 12	Core histone H2A/H2B/H3/H4 domain containing protein, putative, expressed
	2	5701867-5702765	S2_5680569	5680569	5671143	2_1	-30.724	-31.622	0.06266	1.61e-05	0.122096	E	recovery	histone H2A 12	Core histone H2A/H2B/H3/H4 domain containing protein, putative, expressed
	2	5701867-5702765	S2_5742374	5742374	5732612	2_2	30.745	29.847	0.10309	5.32e-06	0.118576	E	area	histone H2A 12	Core histone H2A/H2B/H3/H4 domain containing protein, putative, expressed
Sobic.002G059300	2	5703444-5706181	S2_5679675	5679675	5670249	2_1	-33.195	-35.932	0.07823	6.2e-06	0.0854166	gs	recovery	F-box family protein with a domain of unknown function (DUF295)	OsFBX181 - F-box domain containing protein, expressed
	2	5703444-5706181	S2_5679675	5679675	5670249	2_1	-33.195	-35.932	0.09104	1.32e-06	0.0506007	E	recovery	F-box family protein with a domain of unknown function (DUF295)	OsFBX181 - F-box domain containing protein, expressed
	2	5703444-5706181	S2_5680569	5680569	5671143	2_1	-32.301	-35.038	0.05949	2.89e-05	0.0854166	gs	recovery	F-box family protein with a domain of unknown function (DUF295)	OsFBX181 - F-box domain containing protein, expressed
	2	5703444-5706181	S2_5680569	5680569	5671143	2_1	-32.301	-35.038	0.06266	1.61e-05	0.122096	E	recovery	F-box family protein with a domain of unknown function (DUF295)	OsFBX181 - F-box domain containing protein, expressed
	2	5703444-5706181	S2_5742374	5742374	5732612	2_2	29.168	26.431	0.10309	5.32e-06	0.118576	E	area	F-box family protein with a domain of unknown function (DUF295)	OsFBX181 - F-box domain containing protein, expressed
Sobic.002G059500	2	5717585-5719432	S2_5679675	5679675	5670249	2_1	-47.336	-49.183	0.07823	6.2e-06	0.0854166	gs	recovery	F-box family protein	OsFBX237 - F-box domain containing protein, expressed
	2	5717585-5719432	S2_5679675	5679675	5670249	2_1	-47.336	-49.183	0.09104	1.32e-06	0.0506007	E	recovery	F-box family protein	OsFBX237 - F-box domain containing protein, expressed
	2	5717585-5719432	S2_5680569	5680569	5671143	2_1	-46.442	-48.289	0.05949	2.89e-05	0.0854166	gs	recovery	F-box family protein	OsFBX237 - F-box domain containing protein, expressed
	2	5717585-5719432	S2_5680569	5680569	5671143	2_1	-46.442	-48.289	0.06266	1.61e-05	0.122096	E	recovery	F-box family protein	OsFBX237 - F-box domain containing protein, expressed
	2	5717585-5719432	S2_5742374	5742374	5732612	2_2	15.027	13.18	0.10309	5.32e-06	0.118576	E	area	F-box family protein	OsFBX237 - F-box domain containing protein, expressed
Sobic.002G059600	2	5721526-5723761	S2_5679675	5679675	5670249	2_1	-51.277	-53.512	0.07823	6.2e-06	0.0854166	gs	recovery	F-box family protein	OsFBX237 - F-box domain containing protein, expressed
	2	5721526-5723761	S2_5679675	5679675	5670249	2_1	-51.277	-53.512	0.09104	1.32e-06	0.0506007	E	recovery	F-box family protein	OsFBX237 - F-box domain containing protein, expressed
	2	5721526-5723761	S2_5680569	5680569	5671143	2_1	-50.383	-52.618	0.05949	2.89e-05	0.0854166	gs	recovery	F-box family protein	OsFBX237 - F-box domain containing protein, expressed
	2	5721526-5723761	S2_5680569	5680569	5671143	2_1	-50.383	-52.618	0.06266	1.61e-05	0.122096	E	recovery	F-box family protein	OsFBX237 - F-box domain containing protein, expressed
	2	5721526-5723761	S2_5742374	5742374	5732612	2_2	11.086	8.851	0.10309	5.32e-06	0.118576	E	area	F-box family protein	OsFBX237 - F-box domain containing protein, expressed
Sobic.002G059700	2	5733343-5735193	S2_5742374	5742374	5732612	2_2	-0.731	-2.581	0.10309	5.32e-06	0.118576	E	area	Pentatricopeptide repeat (PPR) superfamily protein	Rf1, mitochondrial precursor, putative, expressed
Sobic.002G059800	2	5737007-5741023	S2_5742374	5742374	5732612	2_2	-4.395	-8.411	0.10309	5.32e-06	0.118576	E	area
Sobic.002G059866	2	5754667-5756206	S2_5742374	5742374	5732612	2_2	-22.055	-23.594	0.10309	5.32e-06	0.118576	E	area	F-box and associated interaction domains-containing protein	OsFBX238 - F-box domain containing protein, expressed
Sobic.002G059932	2	5767809-5768750	S2_5742374	5742374	5732612	2_2	-35.197	-36.138	0.10309	5.32e-06	0.118576	E	area		OsFBX237 - F-box domain containing protein, expressed
Sobic.002G060000	2	5769661-5771446	S2_5742374	5742374	5732612	2_2	-37.049	-38.834	0.10309	5.32e-06	0.118576	E	area	F-box family protein	OsFBX237 - F-box domain containing protein, expressed
Sobic.002G199500	2	58905215-58906639	S2_58963955	58963955	58959838	2_3	54.623	53.199	0.12832	6.04e-08	0.0059182	gs	recovery	Calcium-binding EF-hand family protein	EF hand family protein, putative, expressed
	2	58905215-58906639	S2_58963955	58963955	58959838	2_3	54.623	53.199	0.09408	2.61e-06	0.0586844	Fv'/Fm'	recovery	Calcium-binding EF-hand family protein	EF hand family protein, putative, expressed
	2	58905215-58906639	S2_58963955	58963955	58959838	2_3	54.623	53.199	0.09492	4.17e-06	0.116216	E	area	Calcium-binding EF-hand family protein	EF hand family protein, putative, expressed
	2	58905215-58906639	S2_58963955	58963955	58959838	2_3	54.623	53.199	0.11474	2.91e-07	0.0335929	E	recovery	Calcium-binding EF-hand family protein	EF hand family protein, putative, expressed
Sobic.002G199650	2	58946916-58947788	S2_58963955	58963955	58959838	2_3	12.922	12.05	0.12832	6.04e-08	0.0059182	gs	recovery
	2	58946916-58947788	S2_58963955	58963955	58959838	2_3	12.922	12.05	0.09408	2.61e-06	0.0586844	Fv'/Fm'	recovery
	2	58946916-58947788	S2_58963955	58963955	58959838	2_3	12.922	12.05	0.09492	4.17e-06	0.116216	E	area
	2	58946916-58947788	S2_58963955	58963955	58959838	2_3	12.922	12.05	0.11474	2.91e-07	0.0335929	E	recovery
Sobic.002G199800	2	58947716-58951544	S2_58963955	58963955	58959838	2_3	12.122	8.294	0.12832	6.04e-08	0.0059182	gs	recovery
	2	58947716-58951544	S2_58963955	58963955	58959838	2_3	12.122	8.294	0.09408	2.61e-06	0.0586844	Fv'/Fm'	recovery
	2	58947716-58951544	S2_58963955	58963955	58959838	2_3	12.122	8.294	0.09492	4.17e-06	0.116216	E	area
	2	58947716-58951544	S2_58963955	58963955	58959838	2_3	12.122	8.294	0.11474	2.91e-07	0.0335929	E	recovery
Sobic.002G199850	2	58948056-58949023	S2_58963955	58963955	58959838	2_3	11.782	10.815	0.12832	6.04e-08	0.0059182	gs	recovery
	2	58948056-58949023	S2_58963955	58963955	58959838	2_3	11.782	10.815	0.09408	2.61e-06	0.0586844	Fv'/Fm'	recovery
	2	58948056-58949023	S2_58963955	58963955	58959838	2_3	11.782	10.815	0.09492	4.17e-06	0.116216	E	area
	2	58948056-58949023	S2_58963955	58963955	58959838	2_3	11.782	10.815	0.11474	2.91e-07	0.0335929	E	recovery
Sobic.002G199900	2	58956897-58957973	S2_58963955	58963955	58959838	2_3	2.941	1.865	0.12832	6.04e-08	0.0059182	gs	recovery		expressed protein
	2	58956897-58957973	S2_58963955	58963955	58959838	2_3	2.941	1.865	0.09408	2.61e-06	0.0586844	Fv'/Fm'	recovery		expressed protein
	2	58956897-58957973	S2_58963955	58963955	58959838	2_3	2.941	1.865	0.09492	4.17e-06	0.116216	E	area		expressed protein
	2	58956897-58957973	S2_58963955	58963955	58959838	2_3	2.941	1.865	0.11474	2.91e-07	0.0335929	E	recovery		expressed protein
Sobic.002G200000	2	58988411-58994396	S2_58963955	58963955	58959838	2_3	-28.573	-34.558	0.12832	6.04e-08	0.0059182	gs	recovery	RING/FYVE/PHD zinc finger superfamily protein	zinc finger, C3HC4 type, putative, expressed
	2	58988411-58994396	S2_58963955	58963955	58959838	2_3	-28.573	-34.558	0.09408	2.61e-06	0.0586844	Fv'/Fm'	recovery	RING/FYVE/PHD zinc finger superfamily protein	zinc finger, C3HC4 type, putative, expressed
	2	58988411-58994396	S2_58963955	58963955	58959838	2_3	-28.573	-34.558	0.09492	4.17e-06	0.116216	E	area	RING/FYVE/PHD zinc finger superfamily protein	zinc finger, C3HC4 type, putative, expressed
	2	58988411-58994396	S2_58963955	58963955	58959838	2_3	-28.573	-34.558	0.11474	2.91e-07	0.0335929	E	recovery	RING/FYVE/PHD zinc finger superfamily protein	zinc finger, C3HC4 type, putative, expressed
Sobic.002G200100	2	58994647-58998239	S2_58963955	58963955	58959838	2_3	-34.809	-38.401	0.12832	6.04e-08	0.0059182	gs	recovery	transcription regulators;zinc ion binding	AGAP000554-PA, putative, expressed
	2	58994647-58998239	S2_58963955	58963955	58959838	2_3	-34.809	-38.401	0.09408	2.61e-06	0.0586844	Fv'/Fm'	recovery	transcription regulators;zinc ion binding	AGAP000554-PA, putative, expressed
	2	58994647-58998239	S2_58963955	58963955	58959838	2_3	-34.809	-38.401	0.09492	4.17e-06	0.116216	E	area	transcription regulators;zinc ion binding	AGAP000554-PA, putative, expressed
	2	58994647-58998239	S2_58963955	58963955	58959838	2_3	-34.809	-38.401	0.11474	2.91e-07	0.0335929	E	recovery	transcription regulators;zinc ion binding	AGAP000554-PA, putative, expressed
Sobic.002G200200	2	58998416-59002129	S2_58963955	58963955	58959838	2_3	-38.578	-42.291	0.12832	6.04e-08	0.0059182	gs	recovery	CAAX amino terminal protease family protein	CAAX amino terminal protease family protein, putative, expressed
	2	58998416-59002129	S2_58963955	58963955	58959838	2_3	-38.578	-42.291	0.09408	2.61e-06	0.0586844	Fv'/Fm'	recovery	CAAX amino terminal protease family protein	CAAX amino terminal protease family protein, putative, expressed
	2	58998416-59002129	S2_58963955	58963955	58959838	2_3	-38.578	-42.291	0.09492	4.17e-06	0.116216	E	area	CAAX amino terminal protease family protein	CAAX amino terminal protease family protein, putative, expressed
	2	58998416-59002129	S2_58963955	58963955	58959838	2_3	-38.578	-42.291	0.11474	2.91e-07	0.0335929	E	recovery	CAAX amino terminal protease family protein	CAAX amino terminal protease family protein, putative, expressed
Sobic.002G200300	2	59005308-59007308	S2_58963955	58963955	58959838	2_3	-45.47	-47.47	0.12832	6.04e-08	0.0059182	gs	recovery	NAC (No Apical Meristem) domain transcriptional regulator superfamily protein	no apical meristem protein, putative, expressed
	2	59005308-59007308	S2_58963955	58963955	58959838	2_3	-45.47	-47.47	0.09408	2.61e-06	0.0586844	Fv'/Fm'	recovery	NAC (No Apical Meristem) domain transcriptional regulator superfamily protein	no apical meristem protein, putative, expressed
	2	59005308-59007308	S2_58963955	58963955	58959838	2_3	-45.47	-47.47	0.09492	4.17e-06	0.116216	E	area	NAC (No Apical Meristem) domain transcriptional regulator superfamily protein	no apical meristem protein, putative, expressed
	2	59005308-59007308	S2_58963955	58963955	58959838	2_3	-45.47	-47.47	0.11474	2.91e-07	0.0335929	E	recovery	NAC (No Apical Meristem) domain transcriptional regulator superfamily protein	no apical meristem protein, putative, expressed
Sobic.002G200400	2	59012009-59024716	S2_58963955	58963955	58959838	2_3	-52.171	-64.878	0.12832	6.04e-08	0.0059182	gs	recovery	glucan synthase-like 12	Leucine Rich Repeat family protein, expressed
	2	59012009-59024716	S2_58963955	58963955	58959838	2_3	-52.171	-64.878	0.09408	2.61e-06	0.0586844	Fv'/Fm'	recovery	glucan synthase-like 12	Leucine Rich Repeat family protein, expressed
	2	59012009-59024716	S2_58963955	58963955	58959838	2_3	-52.171	-64.878	0.09492	4.17e-06	0.116216	E	area	glucan synthase-like 12	Leucine Rich Repeat family protein, expressed
	2	59012009-59024716	S2_58963955	58963955	58959838	2_3	-52.171	-64.878	0.11474	2.91e-07	0.0335929	E	recovery	glucan synthase-like 12	Leucine Rich Repeat family protein, expressed
Sobic.002G297600	2	67378582-67383696	S2_67521242	67521242	67436678	2_4	58.096	52.982	0.05647	3.31e-05	0.0854166	gs	recovery	DHHC-type zinc finger family protein	transposon protein, putative, unclassified, expressed
Sobic.002G297700	2	67390008-67394298	S2_67521242	67521242	67436678	2_4	46.67	42.38	0.05647	3.31e-05	0.0854166	gs	recovery	SNARE associated Golgi protein family	SNARE associated Golgi protein, putative, expressed
Sobic.002G297800	2	67394510-67397153	S2_67521242	67521242	67436678	2_4	42.168	39.525	0.05647	3.31e-05	0.0854166	gs	recovery	growth-regulating factor 2	growth regulating factor protein, putative, expressed
Sobic.002G297900	2	67403063-67405260	S2_67521242	67521242	67436678	2_4	33.615	31.418	0.05647	3.31e-05	0.0854166	gs	recovery	2 iron, 2 sulfur cluster binding	CDGSH iron sulfur domain-containing protein 1, putative, expressed
Sobic.002G298100	2	67409968-67415187	S2_67521242	67521242	67436678	2_4	26.71	21.491	0.05647	3.31e-05	0.0854166	gs	recovery		expressed protein
Sobic.002G298201	2	67415607-67420574	S2_67521242	67521242	67436678	2_4	21.071	16.104	0.05647	3.31e-05	0.0854166	gs	recovery	Stabilizer of iron transporter SufD / Polynucleotidyl transferase	retrotransposon protein, putative, unclassified, expressed
Sobic.002G298300	2	67421672-67424244	S2_67521242	67521242	67436678	2_4	15.006	12.434	0.05647	3.31e-05	0.0854166	gs	recovery	Ubiquitin related modifier 1	ubiquitin-related modifier 1, putative, expressed
Sobic.002G298400	2	67426088-67427548	S2_67521242	67521242	67436678	2_4	10.59	9.13	0.05647	3.31e-05	0.0854166	gs	recovery	Undecaprenyl pyrophosphate synthetase family protein	dehydrodolichyl diphosphate synthase, putative, expressed
Sobic.002G298500	2	67429191-67431044	S2_67521242	67521242	67436678	2_4	7.487	5.634	0.05647	3.31e-05	0.0854166	gs	recovery	Bifunctional inhibitor/lipid-transfer protein/seed storage 2S albumin superfamily protein	LTPL63 - Protease inhibitor/seed storage/LTP family protein precursor, putative, expressed
Sobic.002G298600	2	67433817-67435056	S2_67521242	67521242	67436678	2_4	2.861	1.622	0.05647	3.31e-05	0.0854166	gs	recovery	Bifunctional inhibitor/lipid-transfer protein/seed storage 2S albumin superfamily protein	LTPL63 - Protease inhibitor/seed storage/LTP family protein precursor, putative, expressed
Sobic.002G298700	2	67445992-67448968	S2_67521242	67521242	67436678	2_4	-9.314	-12.29	0.05647	3.31e-05	0.0854166	gs	recovery		expressed protein
Sobic.002G298800	2	67450381-67454954	S2_67521242	67521242	67436678	2_4	-13.703	-18.276	0.05647	3.31e-05	0.0854166	gs	recovery	Plastid-lipid associated protein PAP / fibrillin family protein	PAP fibrillin family domain containing protein, expressed
Sobic.002G298900	2	67455335-67459697	S2_67521242	67521242	67436678	2_4	-18.657	-23.019	0.05647	3.31e-05	0.0854166	gs	recovery	Chaperone DnaJ-domain superfamily protein	heat shock protein DnaJ, putative, expressed
Sobic.002G299000	2	67463254-67468843	S2_67521242	67521242	67436678	2_4	-26.576	-32.165	0.05647	3.31e-05	0.0854166	gs	recovery	Endoribonuclease/protein kinase IRE1-like	ribonuclease 2-5A family protein, expressed
Sobic.002G299100	2	67469584-67472847	S2_67521242	67521242	67436678	2_4	-32.906	-36.169	0.05647	3.31e-05	0.0854166	gs	recovery	SET domain group 40	SET domain containing protein, expressed
Sobic.002G299200	2	67478381-67485157	S2_67521242	67521242	67436678	2_4	-41.703	-48.479	0.05647	3.31e-05	0.0854166	gs	recovery	Stabilizer of iron transporter SufD / Polynucleotidyl transferase	retrotransposon protein, putative, unclassified, expressed
Sobic.002G338200	2	70541666-70546422	S2_70749331	70749331	70592413	2_5	50.747	45.991	0.05968	1.78e-05	0.0854166	gs	recovery	PapD-like superfamily protein	MSP domain containing protein, putative, expressed
	2	70541666-70546422	S2_70749331	70749331	70592413	2_5	50.747	45.991	0.06071	1.21e-05	0.122096	E	recovery	PapD-like superfamily protein	MSP domain containing protein, putative, expressed
Sobic.002G338250	2	70548974-70549663	S2_70749331	70749331	70592413	2_5	43.439	42.75	0.05968	1.78e-05	0.0854166	gs	recovery		hypothetical protein
	2	70548974-70549663	S2_70749331	70749331	70592413	2_5	43.439	42.75	0.06071	1.21e-05	0.122096	E	recovery		hypothetical protein
Sobic.002G338300	2	70559461-70561193	S2_70749331	70749331	70592413	2_5	32.952	31.22	0.05968	1.78e-05	0.0854166	gs	recovery	Wound-responsive family protein	expressed protein
	2	70559461-70561193	S2_70749331	70749331	70592413	2_5	32.952	31.22	0.06071	1.21e-05	0.122096	E	recovery	Wound-responsive family protein	expressed protein
Sobic.002G338400	2	70562124-70563527	S2_70749331	70749331	70592413	2_5	30.289	28.886	0.05968	1.78e-05	0.0854166	gs	recovery	Protein of unknown function (DUF1223)	uncharacterized secreted protein, putative, expressed
	2	70562124-70563527	S2_70749331	70749331	70592413	2_5	30.289	28.886	0.06071	1.21e-05	0.122096	E	recovery	Protein of unknown function (DUF1223)	uncharacterized secreted protein, putative, expressed
Sobic.002G338450	2	70567634-70568673	S2_70749331	70749331	70592413	2_5	24.779	23.74	0.05968	1.78e-05	0.0854166	gs	recovery
	2	70567634-70568673	S2_70749331	70749331	70592413	2_5	24.779	23.74	0.06071	1.21e-05	0.122096	E	recovery
Sobic.002G338500	2	70573682-70576264	S2_70749331	70749331	70592413	2_5	18.731	16.149	0.05968	1.78e-05	0.0854166	gs	recovery	sugar transporter 1	transporter family protein, putative, expressed
	2	70573682-70576264	S2_70749331	70749331	70592413	2_5	18.731	16.149	0.06071	1.21e-05	0.122096	E	recovery	sugar transporter 1	transporter family protein, putative, expressed
Sobic.002G338600	2	70578910-70580429	S2_70749331	70749331	70592413	2_5	13.503	11.984	0.05968	1.78e-05	0.0854166	gs	recovery		retrotransposon protein, putative, unclassified, expressed
	2	70578910-70580429	S2_70749331	70749331	70592413	2_5	13.503	11.984	0.06071	1.21e-05	0.122096	E	recovery		retrotransposon protein, putative, unclassified, expressed
Sobic.002G338700	2	70591933-70594582	S2_70749331	70749331	70592413	2_5	0.48	-2.169	0.05968	1.78e-05	0.0854166	gs	recovery	ARM repeat superfamily protein	armadillo/beta-catenin repeat family protein, putative, expressed
	2	70591933-70594582	S2_70749331	70749331	70592413	2_5	0.48	-2.169	0.06071	1.21e-05	0.122096	E	recovery	ARM repeat superfamily protein	armadillo/beta-catenin repeat family protein, putative, expressed
Sobic.002G338800	2	70603556-70604752	S2_70749331	70749331	70592413	2_5	-11.143	-12.339	0.05968	1.78e-05	0.0854166	gs	recovery	Dynein light chain type 1 family protein	dynein light chain type 1 domain containing protein, expressed
	2	70603556-70604752	S2_70749331	70749331	70592413	2_5	-11.143	-12.339	0.06071	1.21e-05	0.122096	E	recovery	Dynein light chain type 1 family protein	dynein light chain type 1 domain containing protein, expressed
Sobic.002G338900	2	70605448-70607750	S2_70749331	70749331	70592413	2_5	-13.035	-15.337	0.05968	1.78e-05	0.0854166	gs	recovery
	2	70605448-70607750	S2_70749331	70749331	70592413	2_5	-13.035	-15.337	0.06071	1.21e-05	0.122096	E	recovery
Sobic.002G339000	2	70611841-70614028	S2_70749331	70749331	70592413	2_5	-19.428	-21.615	0.05968	1.78e-05	0.0854166	gs	recovery	F-box family protein	OsFBX257 - F-box domain containing protein, expressed
	2	70611841-70614028	S2_70749331	70749331	70592413	2_5	-19.428	-21.615	0.06071	1.21e-05	0.122096	E	recovery	F-box family protein	OsFBX257 - F-box domain containing protein, expressed
Sobic.002G339100	2	70625238-70628667	S2_70749331	70749331	70592413	2_5	-32.825	-36.254	0.05968	1.78e-05	0.0854166	gs	recovery	organic cation/carnitine transporter 2	organic cation transporter-related, putative, expressed
	2	70625238-70628667	S2_70749331	70749331	70592413	2_5	-32.825	-36.254	0.06071	1.21e-05	0.122096	E	recovery	organic cation/carnitine transporter 2	organic cation transporter-related, putative, expressed
Sobic.002G339200	2	70634160-70635676	S2_70749331	70749331	70592413	2_5	-41.747	-43.263	0.05968	1.78e-05	0.0854166	gs	recovery	light-harvesting chlorophyll B-binding protein 3	chlorophyll A-B binding protein, putative, expressed
	2	70634160-70635676	S2_70749331	70749331	70592413	2_5	-41.747	-43.263	0.06071	1.21e-05	0.122096	E	recovery	light-harvesting chlorophyll B-binding protein 3	chlorophyll A-B binding protein, putative, expressed
Sobic.002G339250	2	70635875-70636897	S2_70749331	70749331	70592413	2_5	-43.462	-44.484	0.05968	1.78e-05	0.0854166	gs	recovery
	2	70635875-70636897	S2_70749331	70749331	70592413	2_5	-43.462	-44.484	0.06071	1.21e-05	0.122096	E	recovery
Sobic.002G339300	2	70637019-70646822	S2_70749331	70749331	70592413	2_5	-44.606	-54.409	0.05968	1.78e-05	0.0854166	gs	recovery	myosin 2	myosin-Vb, putative, expressed
	2	70637019-70646822	S2_70749331	70749331	70592413	2_5	-44.606	-54.409	0.06071	1.21e-05	0.122096	E	recovery	myosin 2	myosin-Vb, putative, expressed
Sobic.003G229500	3	56855542-56867783	S3_56905719	56905719	56913141	3_1	57.599	45.358	0.06959	3.17e-05	0.0854166	gs	recovery		ZOS12-01 - C2H2 zinc finger protein, expressed
Sobic.003G229600	3	56905075-56908417	S3_56905719	56905719	56913141	3_1	8.066	4.724	0.06959	3.17e-05	0.0854166	gs	recovery	urophorphyrin methylase 1	siroheme synthase, putative, expressed
Sobic.003G229650	3	56914267-56915867	S3_56905719	56905719	56913141	3_1	-1.126	-2.726	0.06959	3.17e-05	0.0854166	gs	recovery
Sobic.003G229700	3	56945925-56952742	S3_56905719	56905719	56913141	3_1	-32.784	-39.601	0.06959	3.17e-05	0.0854166	gs	recovery	glycerol-3-phosphate acyltransferase 1	glycerol-3-phosphate acyltransferase, putative, expressed
Sobic.003G229800	3	56956014-56958182	S3_56905719	56905719	56913141	3_1	-42.873	-45.041	0.06959	3.17e-05	0.0854166	gs	recovery	Carbohydrate-binding X8 domain superfamily protein	X8 domain containing protein, expressed
Sobic.003G229900	3	56960221-56960820	S3_56905719	56905719	56913141	3_1	-47.08	-47.679	0.06959	3.17e-05	0.0854166	gs	recovery
Sobic.003G230000	3	56967923-56972271	S3_56905719	56905719	56913141	3_1	-54.782	-59.13	0.06959	3.17e-05	0.0854166	gs	recovery	Protein kinase superfamily protein	serine/threonine-protein kinase, putative, expressed
Sobic.004G045566	4	3740988-3744736	S4_3814427	3814427	3797939	4_1	56.951	53.203	0.06796	1.59e-05	0.117732	ΦPSII	recovery	RAB GTPase homolog B1C	ras-related protein, putative, expressed
	4	3740988-3744736	S4_3814427	3814427	3797939	4_1	56.951	53.203	0.05741	4.53e-05	0.131704	A	recovery	RAB GTPase homolog B1C	ras-related protein, putative, expressed
Sobic.004G045632	4	3747974-3753792	S4_3814427	3814427	3797939	4_1	49.965	44.147	0.06796	1.59e-05	0.117732	ΦPSII	recovery
	4	3747974-3753792	S4_3814427	3814427	3797939	4_1	49.965	44.147	0.05741	4.53e-05	0.131704	A	recovery
	4	3747974-3753792	S4_3823650	3823650	3800775	4_1	52.801	46.983	0.06944	1.32e-05	0.117732	ΦPSII	recovery
	4	3747974-3753792	S4_3823650	3823650	3800775	4_1	52.801	46.983	0.06192	3.93e-05	0.131704	A	recovery
	4	3747974-3753792	S4_3823654	3823654	3800779	4_1	52.805	46.987	0.06482	1.6e-05	0.117732	ΦPSII	recovery
	4	3747974-3753792	S4_3823654	3823654	3800779	4_1	52.805	46.987	0.05822	4.39e-05	0.131704	A	recovery
Sobic.004G045700	4	3749722-3752365	S4_3814427	3814427	3797939	4_1	48.217	45.574	0.06796	1.59e-05	0.117732	ΦPSII	recovery	receptor like protein 2	phytosulfokine receptor precursor, putative, expressed
	4	3749722-3752365	S4_3814427	3814427	3797939	4_1	48.217	45.574	0.05741	4.53e-05	0.131704	A	recovery	receptor like protein 2	phytosulfokine receptor precursor, putative, expressed
	4	3749722-3752365	S4_3823650	3823650	3800775	4_1	51.053	48.41	0.06944	1.32e-05	0.117732	ΦPSII	recovery	receptor like protein 2	phytosulfokine receptor precursor, putative, expressed
	4	3749722-3752365	S4_3823650	3823650	3800775	4_1	51.053	48.41	0.06192	3.93e-05	0.131704	A	recovery	receptor like protein 2	phytosulfokine receptor precursor, putative, expressed
	4	3749722-3752365	S4_3823654	3823654	3800779	4_1	51.057	48.414	0.06482	1.6e-05	0.117732	ΦPSII	recovery	receptor like protein 2	phytosulfokine receptor precursor, putative, expressed
	4	3749722-3752365	S4_3823654	3823654	3800779	4_1	51.057	48.414	0.05822	4.39e-05	0.131704	A	recovery	receptor like protein 2	phytosulfokine receptor precursor, putative, expressed
Sobic.004G045800	4	3757877-3759744	S4_3814427	3814427	3797939	4_1	40.062	38.195	0.06796	1.59e-05	0.117732	ΦPSII	recovery	Leucine-rich receptor-like protein kinase family protein	phytosulfokine receptor precursor, putative, expressed
	4	3757877-3759744	S4_3814427	3814427	3797939	4_1	40.062	38.195	0.05741	4.53e-05	0.131704	A	recovery	Leucine-rich receptor-like protein kinase family protein	phytosulfokine receptor precursor, putative, expressed
	4	3757877-3759744	S4_3823650	3823650	3800775	4_1	42.898	41.031	0.06944	1.32e-05	0.117732	ΦPSII	recovery	Leucine-rich receptor-like protein kinase family protein	phytosulfokine receptor precursor, putative, expressed
	4	3757877-3759744	S4_3823650	3823650	3800775	4_1	42.898	41.031	0.06192	3.93e-05	0.131704	A	recovery	Leucine-rich receptor-like protein kinase family protein	phytosulfokine receptor precursor, putative, expressed
	4	3757877-3759744	S4_3823654	3823654	3800779	4_1	42.902	41.035	0.06482	1.6e-05	0.117732	ΦPSII	recovery	Leucine-rich receptor-like protein kinase family protein	phytosulfokine receptor precursor, putative, expressed
	4	3757877-3759744	S4_3823654	3823654	3800779	4_1	42.902	41.035	0.05822	4.39e-05	0.131704	A	recovery	Leucine-rich receptor-like protein kinase family protein	phytosulfokine receptor precursor, putative, expressed
	4	3757877-3759744	S4_3836151	3836151	3813276	4_2	55.399	53.532	0.07512	6.3e-06	0.117732	ΦPSII	recovery	Leucine-rich receptor-like protein kinase family protein	phytosulfokine receptor precursor, putative, expressed
Sobic.004G045900	4	3761694-3763839	S4_3814427	3814427	3797939	4_1	36.245	34.1	0.06796	1.59e-05	0.117732	ΦPSII	recovery	Leucine-rich receptor-like protein kinase family protein	phytosulfokine receptor precursor, putative, expressed
	4	3761694-3763839	S4_3814427	3814427	3797939	4_1	36.245	34.1	0.05741	4.53e-05	0.131704	A	recovery	Leucine-rich receptor-like protein kinase family protein	phytosulfokine receptor precursor, putative, expressed
	4	3761694-3763839	S4_3823650	3823650	3800775	4_1	39.081	36.936	0.06944	1.32e-05	0.117732	ΦPSII	recovery	Leucine-rich receptor-like protein kinase family protein	phytosulfokine receptor precursor, putative, expressed
	4	3761694-3763839	S4_3823650	3823650	3800775	4_1	39.081	36.936	0.06192	3.93e-05	0.131704	A	recovery	Leucine-rich receptor-like protein kinase family protein	phytosulfokine receptor precursor, putative, expressed
	4	3761694-3763839	S4_3823654	3823654	3800779	4_1	39.085	36.94	0.06482	1.6e-05	0.117732	ΦPSII	recovery	Leucine-rich receptor-like protein kinase family protein	phytosulfokine receptor precursor, putative, expressed
	4	3761694-3763839	S4_3823654	3823654	3800779	4_1	39.085	36.94	0.05822	4.39e-05	0.131704	A	recovery	Leucine-rich receptor-like protein kinase family protein	phytosulfokine receptor precursor, putative, expressed
	4	3761694-3763839	S4_3836151	3836151	3813276	4_2	51.582	49.437	0.07512	6.3e-06	0.117732	ΦPSII	recovery	Leucine-rich receptor-like protein kinase family protein	phytosulfokine receptor precursor, putative, expressed
Sobic.004G046001	4	3764978-3766566	S4_3814427	3814427	3797939	4_1	32.961	31.373	0.06796	1.59e-05	0.117732	ΦPSII	recovery
	4	3764978-3766566	S4_3814427	3814427	3797939	4_1	32.961	31.373	0.05741	4.53e-05	0.131704	A	recovery
	4	3764978-3766566	S4_3823650	3823650	3800775	4_1	35.797	34.209	0.06944	1.32e-05	0.117732	ΦPSII	recovery
	4	3764978-3766566	S4_3823650	3823650	3800775	4_1	35.797	34.209	0.06192	3.93e-05	0.131704	A	recovery
	4	3764978-3766566	S4_3823654	3823654	3800779	4_1	35.801	34.213	0.06482	1.6e-05	0.117732	ΦPSII	recovery
	4	3764978-3766566	S4_3823654	3823654	3800779	4_1	35.801	34.213	0.05822	4.39e-05	0.131704	A	recovery
	4	3764978-3766566	S4_3836151	3836151	3813276	4_2	48.298	46.71	0.07512	6.3e-06	0.117732	ΦPSII	recovery
Sobic.004G046100	4	3767785-3769094	S4_3814427	3814427	3797939	4_1	30.154	28.845	0.06796	1.59e-05	0.117732	ΦPSII	recovery	P-loop containing nucleoside triphosphate hydrolases superfamily protein	sulfotransferase domain containing protein, expressed
	4	3767785-3769094	S4_3814427	3814427	3797939	4_1	30.154	28.845	0.05741	4.53e-05	0.131704	A	recovery	P-loop containing nucleoside triphosphate hydrolases superfamily protein	sulfotransferase domain containing protein, expressed
	4	3767785-3769094	S4_3823650	3823650	3800775	4_1	32.99	31.681	0.06944	1.32e-05	0.117732	ΦPSII	recovery	P-loop containing nucleoside triphosphate hydrolases superfamily protein	sulfotransferase domain containing protein, expressed
	4	3767785-3769094	S4_3823650	3823650	3800775	4_1	32.99	31.681	0.06192	3.93e-05	0.131704	A	recovery	P-loop containing nucleoside triphosphate hydrolases superfamily protein	sulfotransferase domain containing protein, expressed
	4	3767785-3769094	S4_3823654	3823654	3800779	4_1	32.994	31.685	0.06482	1.6e-05	0.117732	ΦPSII	recovery	P-loop containing nucleoside triphosphate hydrolases superfamily protein	sulfotransferase domain containing protein, expressed
	4	3767785-3769094	S4_3823654	3823654	3800779	4_1	32.994	31.685	0.05822	4.39e-05	0.131704	A	recovery	P-loop containing nucleoside triphosphate hydrolases superfamily protein	sulfotransferase domain containing protein, expressed
	4	3767785-3769094	S4_3836151	3836151	3813276	4_2	45.491	44.182	0.07512	6.3e-06	0.117732	ΦPSII	recovery	P-loop containing nucleoside triphosphate hydrolases superfamily protein	sulfotransferase domain containing protein, expressed
Sobic.004G046200	4	3775950-3777279	S4_3814427	3814427	3797939	4_1	21.989	20.66	0.06796	1.59e-05	0.117732	ΦPSII	recovery	sulfotransferase 4A	sulfotransferase domain containing protein, expressed
	4	3775950-3777279	S4_3814427	3814427	3797939	4_1	21.989	20.66	0.05741	4.53e-05	0.131704	A	recovery	sulfotransferase 4A	sulfotransferase domain containing protein, expressed
	4	3775950-3777279	S4_3823650	3823650	3800775	4_1	24.825	23.496	0.06944	1.32e-05	0.117732	ΦPSII	recovery	sulfotransferase 4A	sulfotransferase domain containing protein, expressed
	4	3775950-3777279	S4_3823650	3823650	3800775	4_1	24.825	23.496	0.06192	3.93e-05	0.131704	A	recovery	sulfotransferase 4A	sulfotransferase domain containing protein, expressed
	4	3775950-3777279	S4_3823654	3823654	3800779	4_1	24.829	23.5	0.06482	1.6e-05	0.117732	ΦPSII	recovery	sulfotransferase 4A	sulfotransferase domain containing protein, expressed
	4	3775950-3777279	S4_3823654	3823654	3800779	4_1	24.829	23.5	0.05822	4.39e-05	0.131704	A	recovery	sulfotransferase 4A	sulfotransferase domain containing protein, expressed
	4	3775950-3777279	S4_3836151	3836151	3813276	4_2	37.326	35.997	0.07512	6.3e-06	0.117732	ΦPSII	recovery	sulfotransferase 4A	sulfotransferase domain containing protein, expressed
Sobic.004G046300	4	3779166-3779577	S4_3814427	3814427	3797939	4_1	18.773	18.362	0.06796	1.59e-05	0.117732	ΦPSII	recovery	Protein of unknown function, DUF584	DUF584 domain containing protein, putative, expressed
	4	3779166-3779577	S4_3814427	3814427	3797939	4_1	18.773	18.362	0.05741	4.53e-05	0.131704	A	recovery	Protein of unknown function, DUF584	DUF584 domain containing protein, putative, expressed
	4	3779166-3779577	S4_3823650	3823650	3800775	4_1	21.609	21.198	0.06944	1.32e-05	0.117732	ΦPSII	recovery	Protein of unknown function, DUF584	DUF584 domain containing protein, putative, expressed
	4	3779166-3779577	S4_3823650	3823650	3800775	4_1	21.609	21.198	0.06192	3.93e-05	0.131704	A	recovery	Protein of unknown function, DUF584	DUF584 domain containing protein, putative, expressed
	4	3779166-3779577	S4_3823654	3823654	3800779	4_1	21.613	21.202	0.06482	1.6e-05	0.117732	ΦPSII	recovery	Protein of unknown function, DUF584	DUF584 domain containing protein, putative, expressed
	4	3779166-3779577	S4_3823654	3823654	3800779	4_1	21.613	21.202	0.05822	4.39e-05	0.131704	A	recovery	Protein of unknown function, DUF584	DUF584 domain containing protein, putative, expressed
	4	3779166-3779577	S4_3836151	3836151	3813276	4_2	34.11	33.699	0.07512	6.3e-06	0.117732	ΦPSII	recovery	Protein of unknown function, DUF584	DUF584 domain containing protein, putative, expressed
Sobic.004G046400	4	3780148-3781944	S4_3814427	3814427	3797939	4_1	17.791	15.995	0.06796	1.59e-05	0.117732	ΦPSII	recovery	Rhodanese/Cell cycle control phosphatase superfamily protein	rhodanese-like domain containing protein, putative, expressed
	4	3780148-3781944	S4_3814427	3814427	3797939	4_1	17.791	15.995	0.05741	4.53e-05	0.131704	A	recovery	Rhodanese/Cell cycle control phosphatase superfamily protein	rhodanese-like domain containing protein, putative, expressed
	4	3780148-3781944	S4_3823650	3823650	3800775	4_1	20.627	18.831	0.06944	1.32e-05	0.117732	ΦPSII	recovery	Rhodanese/Cell cycle control phosphatase superfamily protein	rhodanese-like domain containing protein, putative, expressed
	4	3780148-3781944	S4_3823650	3823650	3800775	4_1	20.627	18.831	0.06192	3.93e-05	0.131704	A	recovery	Rhodanese/Cell cycle control phosphatase superfamily protein	rhodanese-like domain containing protein, putative, expressed
	4	3780148-3781944	S4_3823654	3823654	3800779	4_1	20.631	18.835	0.06482	1.6e-05	0.117732	ΦPSII	recovery	Rhodanese/Cell cycle control phosphatase superfamily protein	rhodanese-like domain containing protein, putative, expressed
	4	3780148-3781944	S4_3823654	3823654	3800779	4_1	20.631	18.835	0.05822	4.39e-05	0.131704	A	recovery	Rhodanese/Cell cycle control phosphatase superfamily protein	rhodanese-like domain containing protein, putative, expressed
	4	3780148-3781944	S4_3836151	3836151	3813276	4_2	33.128	31.332	0.07512	6.3e-06	0.117732	ΦPSII	recovery	Rhodanese/Cell cycle control phosphatase superfamily protein	rhodanese-like domain containing protein, putative, expressed
Sobic.004G046500	4	3781282-3790469	S4_3814427	3814427	3797939	4_1	16.657	7.47	0.06796	1.59e-05	0.117732	ΦPSII	recovery	Small GTP-binding protein	GTP-binding protein lepA, putative, expressed
	4	3781282-3790469	S4_3814427	3814427	3797939	4_1	16.657	7.47	0.05741	4.53e-05	0.131704	A	recovery	Small GTP-binding protein	GTP-binding protein lepA, putative, expressed
	4	3781282-3790469	S4_3823650	3823650	3800775	4_1	19.493	10.306	0.06944	1.32e-05	0.117732	ΦPSII	recovery	Small GTP-binding protein	GTP-binding protein lepA, putative, expressed
	4	3781282-3790469	S4_3823650	3823650	3800775	4_1	19.493	10.306	0.06192	3.93e-05	0.131704	A	recovery	Small GTP-binding protein	GTP-binding protein lepA, putative, expressed
	4	3781282-3790469	S4_3823654	3823654	3800779	4_1	19.497	10.31	0.06482	1.6e-05	0.117732	ΦPSII	recovery	Small GTP-binding protein	GTP-binding protein lepA, putative, expressed
	4	3781282-3790469	S4_3823654	3823654	3800779	4_1	19.497	10.31	0.05822	4.39e-05	0.131704	A	recovery	Small GTP-binding protein	GTP-binding protein lepA, putative, expressed
	4	3781282-3790469	S4_3836151	3836151	3813276	4_2	31.994	22.807	0.07512	6.3e-06	0.117732	ΦPSII	recovery	Small GTP-binding protein	GTP-binding protein lepA, putative, expressed
Sobic.004G046600	4	3794263-3798483	S4_3814427	3814427	3797939	4_1	3.676	-0.544	0.06796	1.59e-05	0.117732	ΦPSII	recovery	MEI2 C-terminal RRM only like 1	RNA recognition motif 2 domain containing protein, expressed
	4	3794263-3798483	S4_3814427	3814427	3797939	4_1	3.676	-0.544	0.05741	4.53e-05	0.131704	A	recovery	MEI2 C-terminal RRM only like 1	RNA recognition motif 2 domain containing protein, expressed
	4	3794263-3798483	S4_3823650	3823650	3800775	4_1	6.512	2.292	0.06944	1.32e-05	0.117732	ΦPSII	recovery	MEI2 C-terminal RRM only like 1	RNA recognition motif 2 domain containing protein, expressed
	4	3794263-3798483	S4_3823650	3823650	3800775	4_1	6.512	2.292	0.06192	3.93e-05	0.131704	A	recovery	MEI2 C-terminal RRM only like 1	RNA recognition motif 2 domain containing protein, expressed
	4	3794263-3798483	S4_3823654	3823654	3800779	4_1	6.516	2.296	0.06482	1.6e-05	0.117732	ΦPSII	recovery	MEI2 C-terminal RRM only like 1	RNA recognition motif 2 domain containing protein, expressed
	4	3794263-3798483	S4_3823654	3823654	3800779	4_1	6.516	2.296	0.05822	4.39e-05	0.131704	A	recovery	MEI2 C-terminal RRM only like 1	RNA recognition motif 2 domain containing protein, expressed
	4	3794263-3798483	S4_3836151	3836151	3813276	4_2	19.013	14.793	0.07512	6.3e-06	0.117732	ΦPSII	recovery	MEI2 C-terminal RRM only like 1	RNA recognition motif 2 domain containing protein, expressed
Sobic.004G046700	4	3805204-3809100	S4_3814427	3814427	3797939	4_1	-7.265	-11.161	0.06796	1.59e-05	0.117732	ΦPSII	recovery	F-box/RNI-like/FBD-like domains-containing protein	OsFBLD3 - F-box, LRR and FBD domain containing protein, expressed
	4	3805204-3809100	S4_3814427	3814427	3797939	4_1	-7.265	-11.161	0.05741	4.53e-05	0.131704	A	recovery	F-box/RNI-like/FBD-like domains-containing protein	OsFBLD3 - F-box, LRR and FBD domain containing protein, expressed
	4	3805204-3809100	S4_3823650	3823650	3800775	4_1	-4.429	-8.325	0.06944	1.32e-05	0.117732	ΦPSII	recovery	F-box/RNI-like/FBD-like domains-containing protein	OsFBLD3 - F-box, LRR and FBD domain containing protein, expressed
	4	3805204-3809100	S4_3823650	3823650	3800775	4_1	-4.429	-8.325	0.06192	3.93e-05	0.131704	A	recovery	F-box/RNI-like/FBD-like domains-containing protein	OsFBLD3 - F-box, LRR and FBD domain containing protein, expressed
	4	3805204-3809100	S4_3823654	3823654	3800779	4_1	-4.425	-8.321	0.06482	1.6e-05	0.117732	ΦPSII	recovery	F-box/RNI-like/FBD-like domains-containing protein	OsFBLD3 - F-box, LRR and FBD domain containing protein, expressed
	4	3805204-3809100	S4_3823654	3823654	3800779	4_1	-4.425	-8.321	0.05822	4.39e-05	0.131704	A	recovery	F-box/RNI-like/FBD-like domains-containing protein	OsFBLD3 - F-box, LRR and FBD domain containing protein, expressed
	4	3805204-3809100	S4_3836151	3836151	3813276	4_2	8.072	4.176	0.07512	6.3e-06	0.117732	ΦPSII	recovery	F-box/RNI-like/FBD-like domains-containing protein	OsFBLD3 - F-box, LRR and FBD domain containing protein, expressed
Sobic.004G046800	4	3813315-3815899	S4_3814427	3814427	3797939	4_1	-15.376	-17.96	0.06796	1.59e-05	0.117732	ΦPSII	recovery		expressed protein
	4	3813315-3815899	S4_3814427	3814427	3797939	4_1	-15.376	-17.96	0.05741	4.53e-05	0.131704	A	recovery		expressed protein
	4	3813315-3815899	S4_3823650	3823650	3800775	4_1	-12.54	-15.124	0.06944	1.32e-05	0.117732	ΦPSII	recovery		expressed protein
	4	3813315-3815899	S4_3823650	3823650	3800775	4_1	-12.54	-15.124	0.06192	3.93e-05	0.131704	A	recovery		expressed protein
	4	3813315-3815899	S4_3823654	3823654	3800779	4_1	-12.536	-15.12	0.06482	1.6e-05	0.117732	ΦPSII	recovery		expressed protein
	4	3813315-3815899	S4_3823654	3823654	3800779	4_1	-12.536	-15.12	0.05822	4.39e-05	0.131704	A	recovery		expressed protein
	4	3813315-3815899	S4_3836151	3836151	3813276	4_2	-0.039	-2.623	0.07512	6.3e-06	0.117732	ΦPSII	recovery		expressed protein
Sobic.004G046850	4	3819446-3820974	S4_3814427	3814427	3797939	4_1	-21.507	-23.035	0.06796	1.59e-05	0.117732	ΦPSII	recovery		expressed protein
	4	3819446-3820974	S4_3814427	3814427	3797939	4_1	-21.507	-23.035	0.05741	4.53e-05	0.131704	A	recovery		expressed protein
	4	3819446-3820974	S4_3823650	3823650	3800775	4_1	-18.671	-20.199	0.06944	1.32e-05	0.117732	ΦPSII	recovery		expressed protein
	4	3819446-3820974	S4_3823650	3823650	3800775	4_1	-18.671	-20.199	0.06192	3.93e-05	0.131704	A	recovery		expressed protein
	4	3819446-3820974	S4_3823654	3823654	3800779	4_1	-18.667	-20.195	0.06482	1.6e-05	0.117732	ΦPSII	recovery		expressed protein
	4	3819446-3820974	S4_3823654	3823654	3800779	4_1	-18.667	-20.195	0.05822	4.39e-05	0.131704	A	recovery		expressed protein
	4	3819446-3820974	S4_3836151	3836151	3813276	4_2	-6.17	-7.698	0.07512	6.3e-06	0.117732	ΦPSII	recovery		expressed protein
Sobic.004G046900	4	3828614-3829668	S4_3814427	3814427	3797939	4_1	-30.675	-31.729	0.06796	1.59e-05	0.117732	ΦPSII	recovery		expressed protein
	4	3828614-3829668	S4_3814427	3814427	3797939	4_1	-30.675	-31.729	0.05741	4.53e-05	0.131704	A	recovery		expressed protein
	4	3828614-3829668	S4_3823650	3823650	3800775	4_1	-27.839	-28.893	0.06944	1.32e-05	0.117732	ΦPSII	recovery		expressed protein
	4	3828614-3829668	S4_3823650	3823650	3800775	4_1	-27.839	-28.893	0.06192	3.93e-05	0.131704	A	recovery		expressed protein
	4	3828614-3829668	S4_3823654	3823654	3800779	4_1	-27.835	-28.889	0.06482	1.6e-05	0.117732	ΦPSII	recovery		expressed protein
	4	3828614-3829668	S4_3823654	3823654	3800779	4_1	-27.835	-28.889	0.05822	4.39e-05	0.131704	A	recovery		expressed protein
	4	3828614-3829668	S4_3836151	3836151	3813276	4_2	-15.338	-16.392	0.07512	6.3e-06	0.117732	ΦPSII	recovery		expressed protein
Sobic.004G047001	4	3831231-3833850	S4_3814427	3814427	3797939	4_1	-33.292	-35.911	0.06796	1.59e-05	0.117732	ΦPSII	recovery
	4	3831231-3833850	S4_3814427	3814427	3797939	4_1	-33.292	-35.911	0.05741	4.53e-05	0.131704	A	recovery
	4	3831231-3833850	S4_3823650	3823650	3800775	4_1	-30.456	-33.075	0.06944	1.32e-05	0.117732	ΦPSII	recovery
	4	3831231-3833850	S4_3823650	3823650	3800775	4_1	-30.456	-33.075	0.06192	3.93e-05	0.131704	A	recovery
	4	3831231-3833850	S4_3823654	3823654	3800779	4_1	-30.452	-33.071	0.06482	1.6e-05	0.117732	ΦPSII	recovery
	4	3831231-3833850	S4_3823654	3823654	3800779	4_1	-30.452	-33.071	0.05822	4.39e-05	0.131704	A	recovery
	4	3831231-3833850	S4_3836151	3836151	3813276	4_2	-17.955	-20.574	0.07512	6.3e-06	0.117732	ΦPSII	recovery
Sobic.004G047100	4	3834744-3839043	S4_3814427	3814427	3797939	4_1	-36.805	-41.104	0.06796	1.59e-05	0.117732	ΦPSII	recovery	EPS15 homology domain 1	EH domain-containing protein 1, putative, expressed
	4	3834744-3839043	S4_3814427	3814427	3797939	4_1	-36.805	-41.104	0.05741	4.53e-05	0.131704	A	recovery	EPS15 homology domain 1	EH domain-containing protein 1, putative, expressed
	4	3834744-3839043	S4_3823650	3823650	3800775	4_1	-33.969	-38.268	0.06944	1.32e-05	0.117732	ΦPSII	recovery	EPS15 homology domain 1	EH domain-containing protein 1, putative, expressed
	4	3834744-3839043	S4_3823650	3823650	3800775	4_1	-33.969	-38.268	0.06192	3.93e-05	0.131704	A	recovery	EPS15 homology domain 1	EH domain-containing protein 1, putative, expressed
	4	3834744-3839043	S4_3823654	3823654	3800779	4_1	-33.965	-38.264	0.06482	1.6e-05	0.117732	ΦPSII	recovery	EPS15 homology domain 1	EH domain-containing protein 1, putative, expressed
	4	3834744-3839043	S4_3823654	3823654	3800779	4_1	-33.965	-38.264	0.05822	4.39e-05	0.131704	A	recovery	EPS15 homology domain 1	EH domain-containing protein 1, putative, expressed
	4	3834744-3839043	S4_3836151	3836151	3813276	4_2	-21.468	-25.767	0.07512	6.3e-06	0.117732	ΦPSII	recovery	EPS15 homology domain 1	EH domain-containing protein 1, putative, expressed
Sobic.004G047200	4	3839237-3844566	S4_3814427	3814427	3797939	4_1	-41.298	-46.627	0.06796	1.59e-05	0.117732	ΦPSII	recovery	TCP-1/cpn60 chaperonin family protein	T-complex protein, putative, expressed
	4	3839237-3844566	S4_3814427	3814427	3797939	4_1	-41.298	-46.627	0.05741	4.53e-05	0.131704	A	recovery	TCP-1/cpn60 chaperonin family protein	T-complex protein, putative, expressed
	4	3839237-3844566	S4_3823650	3823650	3800775	4_1	-38.462	-43.791	0.06944	1.32e-05	0.117732	ΦPSII	recovery	TCP-1/cpn60 chaperonin family protein	T-complex protein, putative, expressed
	4	3839237-3844566	S4_3823650	3823650	3800775	4_1	-38.462	-43.791	0.06192	3.93e-05	0.131704	A	recovery	TCP-1/cpn60 chaperonin family protein	T-complex protein, putative, expressed
	4	3839237-3844566	S4_3823654	3823654	3800779	4_1	-38.458	-43.787	0.06482	1.6e-05	0.117732	ΦPSII	recovery	TCP-1/cpn60 chaperonin family protein	T-complex protein, putative, expressed
	4	3839237-3844566	S4_3823654	3823654	3800779	4_1	-38.458	-43.787	0.05822	4.39e-05	0.131704	A	recovery	TCP-1/cpn60 chaperonin family protein	T-complex protein, putative, expressed
	4	3839237-3844566	S4_3836151	3836151	3813276	4_2	-25.961	-31.29	0.07512	6.3e-06	0.117732	ΦPSII	recovery	TCP-1/cpn60 chaperonin family protein	T-complex protein, putative, expressed
Sobic.004G047300	4	3847477-3850900	S4_3814427	3814427	3797939	4_1	-49.538	-52.961	0.06796	1.59e-05	0.117732	ΦPSII	recovery	Leucine-rich repeat protein kinase family protein	receptor-like protein kinase precursor, putative, expressed
	4	3847477-3850900	S4_3814427	3814427	3797939	4_1	-49.538	-52.961	0.05741	4.53e-05	0.131704	A	recovery	Leucine-rich repeat protein kinase family protein	receptor-like protein kinase precursor, putative, expressed
	4	3847477-3850900	S4_3823650	3823650	3800775	4_1	-46.702	-50.125	0.06944	1.32e-05	0.117732	ΦPSII	recovery	Leucine-rich repeat protein kinase family protein	receptor-like protein kinase precursor, putative, expressed
	4	3847477-3850900	S4_3823650	3823650	3800775	4_1	-46.702	-50.125	0.06192	3.93e-05	0.131704	A	recovery	Leucine-rich repeat protein kinase family protein	receptor-like protein kinase precursor, putative, expressed
	4	3847477-3850900	S4_3823654	3823654	3800779	4_1	-46.698	-50.121	0.06482	1.6e-05	0.117732	ΦPSII	recovery	Leucine-rich repeat protein kinase family protein	receptor-like protein kinase precursor, putative, expressed
	4	3847477-3850900	S4_3823654	3823654	3800779	4_1	-46.698	-50.121	0.05822	4.39e-05	0.131704	A	recovery	Leucine-rich repeat protein kinase family protein	receptor-like protein kinase precursor, putative, expressed
	4	3847477-3850900	S4_3836151	3836151	3813276	4_2	-34.201	-37.624	0.07512	6.3e-06	0.117732	ΦPSII	recovery	Leucine-rich repeat protein kinase family protein	receptor-like protein kinase precursor, putative, expressed
Sobic.004G047400	4	3855891-3860016	S4_3836151	3836151	3813276	4_2	-42.615	-46.74	0.07512	6.3e-06	0.117732	ΦPSII	recovery	Sugar isomerase (SIS) family protein	uncharacterized protein CPn_0526/CP_0226/CPj0526/CpB0547, putative, expressed
	4	3855891-3860016	S4_3929400	3929400	3906266	4_2	50.375	46.25	0.08497	7.63e-06	0.0586844	Fv'/Fm'	recovery	Sugar isomerase (SIS) family protein	uncharacterized protein CPn_0526/CP_0226/CPj0526/CpB0547, putative, expressed
	4	3855891-3860016	S4_3929400	3929400	3906266	4_2	50.375	46.25	0.10291	1.98e-06	0.117732	ΦPSII	recovery	Sugar isomerase (SIS) family protein	uncharacterized protein CPn_0526/CP_0226/CPj0526/CpB0547, putative, expressed
Sobic.004G047500	4	3860175-3863495	S4_3836151	3836151	3813276	4_2	-46.899	-50.219	0.07512	6.3e-06	0.117732	ΦPSII	recovery	WHIRLY 2	whirly transcription factor domain containing protein, expressed
	4	3860175-3863495	S4_3929400	3929400	3906266	4_2	46.091	42.771	0.08497	7.63e-06	0.0586844	Fv'/Fm'	recovery	WHIRLY 2	whirly transcription factor domain containing protein, expressed
	4	3860175-3863495	S4_3929400	3929400	3906266	4_2	46.091	42.771	0.10291	1.98e-06	0.117732	ΦPSII	recovery	WHIRLY 2	whirly transcription factor domain containing protein, expressed
Sobic.004G047600	4	3864532-3866795	S4_3836151	3836151	3813276	4_2	-51.256	-53.519	0.07512	6.3e-06	0.117732	ΦPSII	recovery	Protein of unknown function (DUF579)	plant-specific domain TIGR01627 family protein, expressed
	4	3864532-3866795	S4_3929400	3929400	3906266	4_2	41.734	39.471	0.08497	7.63e-06	0.0586844	Fv'/Fm'	recovery	Protein of unknown function (DUF579)	plant-specific domain TIGR01627 family protein, expressed
	4	3864532-3866795	S4_3929400	3929400	3906266	4_2	41.734	39.471	0.10291	1.98e-06	0.117732	ΦPSII	recovery	Protein of unknown function (DUF579)	plant-specific domain TIGR01627 family protein, expressed
Sobic.004G047700	4	3866796-3871085	S4_3836151	3836151	3813276	4_2	-53.52	-57.809	0.07512	6.3e-06	0.117732	ΦPSII	recovery		expressed protein
	4	3866796-3871085	S4_3929400	3929400	3906266	4_2	39.47	35.181	0.08497	7.63e-06	0.0586844	Fv'/Fm'	recovery		expressed protein
	4	3866796-3871085	S4_3929400	3929400	3906266	4_2	39.47	35.181	0.10291	1.98e-06	0.117732	ΦPSII	recovery		expressed protein
Sobic.004G047800	4	3873653-3878854	S4_3929400	3929400	3906266	4_2	32.613	27.412	0.08497	7.63e-06	0.0586844	Fv'/Fm'	recovery	O-fucosyltransferase family protein	growth regulator related protein, putative, expressed
	4	3873653-3878854	S4_3929400	3929400	3906266	4_2	32.613	27.412	0.10291	1.98e-06	0.117732	ΦPSII	recovery	O-fucosyltransferase family protein	growth regulator related protein, putative, expressed
Sobic.004G047900	4	3878985-3881024	S4_3929400	3929400	3906266	4_2	27.281	25.242	0.08497	7.63e-06	0.0586844	Fv'/Fm'	recovery	Cystathionine beta-synthase (CBS) protein	CBS domain containing membrane protein, putative, expressed
	4	3878985-3881024	S4_3929400	3929400	3906266	4_2	27.281	25.242	0.10291	1.98e-06	0.117732	ΦPSII	recovery	Cystathionine beta-synthase (CBS) protein	CBS domain containing membrane protein, putative, expressed
Sobic.004G048000	4	3885861-3890083	S4_3929400	3929400	3906266	4_2	20.405	16.183	0.08497	7.63e-06	0.0586844	Fv'/Fm'	recovery	Regulator of Vps4 activity in the MVB pathway protein	DUF292 domain containing protein, expressed
	4	3885861-3890083	S4_3929400	3929400	3906266	4_2	20.405	16.183	0.10291	1.98e-06	0.117732	ΦPSII	recovery	Regulator of Vps4 activity in the MVB pathway protein	DUF292 domain containing protein, expressed
Sobic.004G048100	4	3890658-3891001	S4_3929400	3929400	3906266	4_2	15.608	15.265	0.08497	7.63e-06	0.0586844	Fv'/Fm'	recovery		expressed protein
	4	3890658-3891001	S4_3929400	3929400	3906266	4_2	15.608	15.265	0.10291	1.98e-06	0.117732	ΦPSII	recovery		expressed protein
Sobic.004G048201	4	3904664-3905200	S4_3929400	3929400	3906266	4_2	1.602	1.066	0.08497	7.63e-06	0.0586844	Fv'/Fm'	recovery		expressed protein
	4	3904664-3905200	S4_3929400	3929400	3906266	4_2	1.602	1.066	0.10291	1.98e-06	0.117732	ΦPSII	recovery		expressed protein
Sobic.004G048300	4	3909550-3911285	S4_3929400	3929400	3906266	4_2	-3.284	-5.019	0.08497	7.63e-06	0.0586844	Fv'/Fm'	recovery
	4	3909550-3911285	S4_3929400	3929400	3906266	4_2	-3.284	-5.019	0.10291	1.98e-06	0.117732	ΦPSII	recovery
Sobic.004G048400	4	3919363-3920217	S4_3929400	3929400	3906266	4_2	-13.097	-13.951	0.08497	7.63e-06	0.0586844	Fv'/Fm'	recovery
	4	3919363-3920217	S4_3929400	3929400	3906266	4_2	-13.097	-13.951	0.10291	1.98e-06	0.117732	ΦPSII	recovery
Sobic.004G048500	4	3922828-3923697	S4_3929400	3929400	3906266	4_2	-16.562	-17.431	0.08497	7.63e-06	0.0586844	Fv'/Fm'	recovery
	4	3922828-3923697	S4_3929400	3929400	3906266	4_2	-16.562	-17.431	0.10291	1.98e-06	0.117732	ΦPSII	recovery
Sobic.004G048600	4	3926210-3928126	S4_3929400	3929400	3906266	4_2	-19.944	-21.86	0.08497	7.63e-06	0.0586844	Fv'/Fm'	recovery	Translation machinery associated TMA7	coiled-coil domain-containing protein 72, putative, expressed
	4	3926210-3928126	S4_3929400	3929400	3906266	4_2	-19.944	-21.86	0.10291	1.98e-06	0.117732	ΦPSII	recovery	Translation machinery associated TMA7	coiled-coil domain-containing protein 72, putative, expressed
Sobic.004G048700	4	3929951-3934113	S4_3929400	3929400	3906266	4_2	-23.685	-27.847	0.08497	7.63e-06	0.0586844	Fv'/Fm'	recovery	electron transport SCO1/SenC family protein	SCO1 protein homolog, mitochondrial precursor, putative, expressed
	4	3929951-3934113	S4_3929400	3929400	3906266	4_2	-23.685	-27.847	0.10291	1.98e-06	0.117732	ΦPSII	recovery	electron transport SCO1/SenC family protein	SCO1 protein homolog, mitochondrial precursor, putative, expressed
Sobic.004G048800	4	3935039-3947616	S4_3929400	3929400	3906266	4_2	-28.773	-41.35	0.08497	7.63e-06	0.0586844	Fv'/Fm'	recovery	RNA helicase, ATP-dependent, SK12/DOB1 protein	DSHCT domain containing protein, expressed
	4	3935039-3947616	S4_3929400	3929400	3906266	4_2	-28.773	-41.35	0.10291	1.98e-06	0.117732	ΦPSII	recovery	RNA helicase, ATP-dependent, SK12/DOB1 protein	DSHCT domain containing protein, expressed
Sobic.004G048900	4	3950778-3951858	S4_3929400	3929400	3906266	4_2	-44.512	-45.592	0.08497	7.63e-06	0.0586844	Fv'/Fm'	recovery	P-loop containing nucleoside triphosphate hydrolases superfamily protein,myosin 2	myosin heavy chain, putative, expressed
	4	3950778-3951858	S4_3929400	3929400	3906266	4_2	-44.512	-45.592	0.10291	1.98e-06	0.117732	ΦPSII	recovery	P-loop containing nucleoside triphosphate hydrolases superfamily protein,myosin 2	myosin heavy chain, putative, expressed
Sobic.004G049000	4	3952088-3952506	S4_3929400	3929400	3906266	4_2	-45.822	-46.24	0.08497	7.63e-06	0.0586844	Fv'/Fm'	recovery	EF hand calcium-binding protein family	OsCML31 - Calmodulin-related calcium sensor protein, expressed
	4	3952088-3952506	S4_3929400	3929400	3906266	4_2	-45.822	-46.24	0.10291	1.98e-06	0.117732	ΦPSII	recovery	EF hand calcium-binding protein family	OsCML31 - Calmodulin-related calcium sensor protein, expressed
Sobic.004G049100	4	3957400-3959590	S4_3929400	3929400	3906266	4_2	-51.134	-53.324	0.08497	7.63e-06	0.0586844	Fv'/Fm'	recovery	F-box/RNI-like superfamily protein	OsFBLD1 - F-box, LRR and FBD domain containing protein, expressed
	4	3957400-3959590	S4_3929400	3929400	3906266	4_2	-51.134	-53.324	0.10291	1.98e-06	0.117732	ΦPSII	recovery	F-box/RNI-like superfamily protein	OsFBLD1 - F-box, LRR and FBD domain containing protein, expressed
Sobic.004G069000	4	5623629-5627232	S4_5723712	5723712	5677200	4_2	53.571	49.968	0.07175	1.16e-05	0.0854166	gs	recovery	Myosin heavy chain-related protein	expressed protein
	4	5623629-5627232	S4_5723712	5723712	5677200	4_2	53.571	49.968	0.07183	1.43e-05	0.117732	ΦPSII	recovery	Myosin heavy chain-related protein	expressed protein
	4	5623629-5627232	S4_5723712	5723712	5677200	4_2	53.571	49.968	0.06746	1.79e-05	0.122096	E	recovery	Myosin heavy chain-related protein	expressed protein
	4	5623629-5627232	S4_5723722	5723722	5677210	4_2	53.581	49.978	0.07175	1.16e-05	0.0854166	gs	recovery	Myosin heavy chain-related protein	expressed protein
	4	5623629-5627232	S4_5723722	5723722	5677210	4_2	53.581	49.978	0.07183	1.43e-05	0.117732	ΦPSII	recovery	Myosin heavy chain-related protein	expressed protein
	4	5623629-5627232	S4_5723722	5723722	5677210	4_2	53.581	49.978	0.06746	1.79e-05	0.122096	E	recovery	Myosin heavy chain-related protein	expressed protein
	4	5623629-5627232	S4_5723735	5723735	5677223	4_2	53.594	49.991	0.07175	1.16e-05	0.0854166	gs	recovery	Myosin heavy chain-related protein	expressed protein
	4	5623629-5627232	S4_5723735	5723735	5677223	4_2	53.594	49.991	0.07183	1.43e-05	0.117732	ΦPSII	recovery	Myosin heavy chain-related protein	expressed protein
	4	5623629-5627232	S4_5723735	5723735	5677223	4_2	53.594	49.991	0.06746	1.79e-05	0.122096	E	recovery	Myosin heavy chain-related protein	expressed protein
	4	5623629-5627232	S4_5723965	5723965	5677453	4_2	53.824	50.221	0.07679	5.22e-06	0.0854166	gs	recovery	Myosin heavy chain-related protein	expressed protein
	4	5623629-5627232	S4_5723965	5723965	5677453	4_2	53.824	50.221	0.08114	5.97e-06	0.117732	ΦPSII	recovery	Myosin heavy chain-related protein	expressed protein
	4	5623629-5627232	S4_5723965	5723965	5677453	4_2	53.824	50.221	0.06905	1.24e-05	0.122096	E	recovery	Myosin heavy chain-related protein	expressed protein
	4	5623629-5627232	S4_5723985	5723985	5677473	4_2	53.844	50.241	0.07679	5.22e-06	0.0854166	gs	recovery	Myosin heavy chain-related protein	expressed protein
	4	5623629-5627232	S4_5723985	5723985	5677473	4_2	53.844	50.241	0.08114	5.97e-06	0.117732	ΦPSII	recovery	Myosin heavy chain-related protein	expressed protein
	4	5623629-5627232	S4_5723985	5723985	5677473	4_2	53.844	50.241	0.06905	1.24e-05	0.122096	E	recovery	Myosin heavy chain-related protein	expressed protein
Sobic.004G069100	4	5631446-5636643	S4_5723712	5723712	5677200	4_2	45.754	40.557	0.07175	1.16e-05	0.0854166	gs	recovery	F-box/RNI-like superfamily protein	OsFBD6 - F-box and FBD domain containing protein, expressed
	4	5631446-5636643	S4_5723712	5723712	5677200	4_2	45.754	40.557	0.07183	1.43e-05	0.117732	ΦPSII	recovery	F-box/RNI-like superfamily protein	OsFBD6 - F-box and FBD domain containing protein, expressed
	4	5631446-5636643	S4_5723712	5723712	5677200	4_2	45.754	40.557	0.06746	1.79e-05	0.122096	E	recovery	F-box/RNI-like superfamily protein	OsFBD6 - F-box and FBD domain containing protein, expressed
	4	5631446-5636643	S4_5723722	5723722	5677210	4_2	45.764	40.567	0.07175	1.16e-05	0.0854166	gs	recovery	F-box/RNI-like superfamily protein	OsFBD6 - F-box and FBD domain containing protein, expressed
	4	5631446-5636643	S4_5723722	5723722	5677210	4_2	45.764	40.567	0.07183	1.43e-05	0.117732	ΦPSII	recovery	F-box/RNI-like superfamily protein	OsFBD6 - F-box and FBD domain containing protein, expressed
	4	5631446-5636643	S4_5723722	5723722	5677210	4_2	45.764	40.567	0.06746	1.79e-05	0.122096	E	recovery	F-box/RNI-like superfamily protein	OsFBD6 - F-box and FBD domain containing protein, expressed
	4	5631446-5636643	S4_5723735	5723735	5677223	4_2	45.777	40.58	0.07175	1.16e-05	0.0854166	gs	recovery	F-box/RNI-like superfamily protein	OsFBD6 - F-box and FBD domain containing protein, expressed
	4	5631446-5636643	S4_5723735	5723735	5677223	4_2	45.777	40.58	0.07183	1.43e-05	0.117732	ΦPSII	recovery	F-box/RNI-like superfamily protein	OsFBD6 - F-box and FBD domain containing protein, expressed
	4	5631446-5636643	S4_5723735	5723735	5677223	4_2	45.777	40.58	0.06746	1.79e-05	0.122096	E	recovery	F-box/RNI-like superfamily protein	OsFBD6 - F-box and FBD domain containing protein, expressed
	4	5631446-5636643	S4_5723965	5723965	5677453	4_2	46.007	40.81	0.07679	5.22e-06	0.0854166	gs	recovery	F-box/RNI-like superfamily protein	OsFBD6 - F-box and FBD domain containing protein, expressed
	4	5631446-5636643	S4_5723965	5723965	5677453	4_2	46.007	40.81	0.08114	5.97e-06	0.117732	ΦPSII	recovery	F-box/RNI-like superfamily protein	OsFBD6 - F-box and FBD domain containing protein, expressed
	4	5631446-5636643	S4_5723965	5723965	5677453	4_2	46.007	40.81	0.06905	1.24e-05	0.122096	E	recovery	F-box/RNI-like superfamily protein	OsFBD6 - F-box and FBD domain containing protein, expressed
	4	5631446-5636643	S4_5723985	5723985	5677473	4_2	46.027	40.83	0.07679	5.22e-06	0.0854166	gs	recovery	F-box/RNI-like superfamily protein	OsFBD6 - F-box and FBD domain containing protein, expressed
	4	5631446-5636643	S4_5723985	5723985	5677473	4_2	46.027	40.83	0.08114	5.97e-06	0.117732	ΦPSII	recovery	F-box/RNI-like superfamily protein	OsFBD6 - F-box and FBD domain containing protein, expressed
	4	5631446-5636643	S4_5723985	5723985	5677473	4_2	46.027	40.83	0.06905	1.24e-05	0.122096	E	recovery	F-box/RNI-like superfamily protein	OsFBD6 - F-box and FBD domain containing protein, expressed
Sobic.004G069200	4	5637293-5640588	S4_5723712	5723712	5677200	4_2	39.907	36.612	0.07175	1.16e-05	0.0854166	gs	recovery	Protein kinase superfamily protein	BRASSINOSTEROID INSENSITIVE 1-associated receptor kinase 1 precursor, putative, expressed
	4	5637293-5640588	S4_5723712	5723712	5677200	4_2	39.907	36.612	0.07183	1.43e-05	0.117732	ΦPSII	recovery	Protein kinase superfamily protein	BRASSINOSTEROID INSENSITIVE 1-associated receptor kinase 1 precursor, putative, expressed
	4	5637293-5640588	S4_5723712	5723712	5677200	4_2	39.907	36.612	0.06746	1.79e-05	0.122096	E	recovery	Protein kinase superfamily protein	BRASSINOSTEROID INSENSITIVE 1-associated receptor kinase 1 precursor, putative, expressed
	4	5637293-5640588	S4_5723722	5723722	5677210	4_2	39.917	36.622	0.07175	1.16e-05	0.0854166	gs	recovery	Protein kinase superfamily protein	BRASSINOSTEROID INSENSITIVE 1-associated receptor kinase 1 precursor, putative, expressed
	4	5637293-5640588	S4_5723722	5723722	5677210	4_2	39.917	36.622	0.07183	1.43e-05	0.117732	ΦPSII	recovery	Protein kinase superfamily protein	BRASSINOSTEROID INSENSITIVE 1-associated receptor kinase 1 precursor, putative, expressed
	4	5637293-5640588	S4_5723722	5723722	5677210	4_2	39.917	36.622	0.06746	1.79e-05	0.122096	E	recovery	Protein kinase superfamily protein	BRASSINOSTEROID INSENSITIVE 1-associated receptor kinase 1 precursor, putative, expressed
	4	5637293-5640588	S4_5723735	5723735	5677223	4_2	39.93	36.635	0.07175	1.16e-05	0.0854166	gs	recovery	Protein kinase superfamily protein	BRASSINOSTEROID INSENSITIVE 1-associated receptor kinase 1 precursor, putative, expressed
	4	5637293-5640588	S4_5723735	5723735	5677223	4_2	39.93	36.635	0.07183	1.43e-05	0.117732	ΦPSII	recovery	Protein kinase superfamily protein	BRASSINOSTEROID INSENSITIVE 1-associated receptor kinase 1 precursor, putative, expressed
	4	5637293-5640588	S4_5723735	5723735	5677223	4_2	39.93	36.635	0.06746	1.79e-05	0.122096	E	recovery	Protein kinase superfamily protein	BRASSINOSTEROID INSENSITIVE 1-associated receptor kinase 1 precursor, putative, expressed
	4	5637293-5640588	S4_5723965	5723965	5677453	4_2	40.16	36.865	0.07679	5.22e-06	0.0854166	gs	recovery	Protein kinase superfamily protein	BRASSINOSTEROID INSENSITIVE 1-associated receptor kinase 1 precursor, putative, expressed
	4	5637293-5640588	S4_5723965	5723965	5677453	4_2	40.16	36.865	0.08114	5.97e-06	0.117732	ΦPSII	recovery	Protein kinase superfamily protein	BRASSINOSTEROID INSENSITIVE 1-associated receptor kinase 1 precursor, putative, expressed
	4	5637293-5640588	S4_5723965	5723965	5677453	4_2	40.16	36.865	0.06905	1.24e-05	0.122096	E	recovery	Protein kinase superfamily protein	BRASSINOSTEROID INSENSITIVE 1-associated receptor kinase 1 precursor, putative, expressed
	4	5637293-5640588	S4_5723985	5723985	5677473	4_2	40.18	36.885	0.07679	5.22e-06	0.0854166	gs	recovery	Protein kinase superfamily protein	BRASSINOSTEROID INSENSITIVE 1-associated receptor kinase 1 precursor, putative, expressed
	4	5637293-5640588	S4_5723985	5723985	5677473	4_2	40.18	36.885	0.08114	5.97e-06	0.117732	ΦPSII	recovery	Protein kinase superfamily protein	BRASSINOSTEROID INSENSITIVE 1-associated receptor kinase 1 precursor, putative, expressed
	4	5637293-5640588	S4_5723985	5723985	5677473	4_2	40.18	36.885	0.06905	1.24e-05	0.122096	E	recovery	Protein kinase superfamily protein	BRASSINOSTEROID INSENSITIVE 1-associated receptor kinase 1 precursor, putative, expressed
Sobic.004G069300	4	5643529-5644768	S4_5723712	5723712	5677200	4_2	33.671	32.432	0.07175	1.16e-05	0.0854166	gs	recovery
	4	5643529-5644768	S4_5723712	5723712	5677200	4_2	33.671	32.432	0.07183	1.43e-05	0.117732	ΦPSII	recovery
	4	5643529-5644768	S4_5723712	5723712	5677200	4_2	33.671	32.432	0.06746	1.79e-05	0.122096	E	recovery
	4	5643529-5644768	S4_5723722	5723722	5677210	4_2	33.681	32.442	0.07175	1.16e-05	0.0854166	gs	recovery
	4	5643529-5644768	S4_5723722	5723722	5677210	4_2	33.681	32.442	0.07183	1.43e-05	0.117732	ΦPSII	recovery
	4	5643529-5644768	S4_5723722	5723722	5677210	4_2	33.681	32.442	0.06746	1.79e-05	0.122096	E	recovery
	4	5643529-5644768	S4_5723735	5723735	5677223	4_2	33.694	32.455	0.07175	1.16e-05	0.0854166	gs	recovery
	4	5643529-5644768	S4_5723735	5723735	5677223	4_2	33.694	32.455	0.07183	1.43e-05	0.117732	ΦPSII	recovery
	4	5643529-5644768	S4_5723735	5723735	5677223	4_2	33.694	32.455	0.06746	1.79e-05	0.122096	E	recovery
	4	5643529-5644768	S4_5723965	5723965	5677453	4_2	33.924	32.685	0.07679	5.22e-06	0.0854166	gs	recovery
	4	5643529-5644768	S4_5723965	5723965	5677453	4_2	33.924	32.685	0.08114	5.97e-06	0.117732	ΦPSII	recovery
	4	5643529-5644768	S4_5723965	5723965	5677453	4_2	33.924	32.685	0.06905	1.24e-05	0.122096	E	recovery
	4	5643529-5644768	S4_5723985	5723985	5677473	4_2	33.944	32.705	0.07679	5.22e-06	0.0854166	gs	recovery
	4	5643529-5644768	S4_5723985	5723985	5677473	4_2	33.944	32.705	0.08114	5.97e-06	0.117732	ΦPSII	recovery
	4	5643529-5644768	S4_5723985	5723985	5677473	4_2	33.944	32.705	0.06905	1.24e-05	0.122096	E	recovery
Sobic.004G069400	4	5642194-5647153	S4_5723712	5723712	5677200	4_2	35.006	30.047	0.07175	1.16e-05	0.0854166	gs	recovery	Mitochondrial transcription termination factor family protein	mTERF family protein, expressed
	4	5642194-5647153	S4_5723712	5723712	5677200	4_2	35.006	30.047	0.07183	1.43e-05	0.117732	ΦPSII	recovery	Mitochondrial transcription termination factor family protein	mTERF family protein, expressed
	4	5642194-5647153	S4_5723712	5723712	5677200	4_2	35.006	30.047	0.06746	1.79e-05	0.122096	E	recovery	Mitochondrial transcription termination factor family protein	mTERF family protein, expressed
	4	5642194-5647153	S4_5723722	5723722	5677210	4_2	35.016	30.057	0.07175	1.16e-05	0.0854166	gs	recovery	Mitochondrial transcription termination factor family protein	mTERF family protein, expressed
	4	5642194-5647153	S4_5723722	5723722	5677210	4_2	35.016	30.057	0.07183	1.43e-05	0.117732	ΦPSII	recovery	Mitochondrial transcription termination factor family protein	mTERF family protein, expressed
	4	5642194-5647153	S4_5723722	5723722	5677210	4_2	35.016	30.057	0.06746	1.79e-05	0.122096	E	recovery	Mitochondrial transcription termination factor family protein	mTERF family protein, expressed
	4	5642194-5647153	S4_5723735	5723735	5677223	4_2	35.029	30.07	0.07175	1.16e-05	0.0854166	gs	recovery	Mitochondrial transcription termination factor family protein	mTERF family protein, expressed
	4	5642194-5647153	S4_5723735	5723735	5677223	4_2	35.029	30.07	0.07183	1.43e-05	0.117732	ΦPSII	recovery	Mitochondrial transcription termination factor family protein	mTERF family protein, expressed
	4	5642194-5647153	S4_5723735	5723735	5677223	4_2	35.029	30.07	0.06746	1.79e-05	0.122096	E	recovery	Mitochondrial transcription termination factor family protein	mTERF family protein, expressed
	4	5642194-5647153	S4_5723965	5723965	5677453	4_2	35.259	30.3	0.07679	5.22e-06	0.0854166	gs	recovery	Mitochondrial transcription termination factor family protein	mTERF family protein, expressed
	4	5642194-5647153	S4_5723965	5723965	5677453	4_2	35.259	30.3	0.08114	5.97e-06	0.117732	ΦPSII	recovery	Mitochondrial transcription termination factor family protein	mTERF family protein, expressed
	4	5642194-5647153	S4_5723965	5723965	5677453	4_2	35.259	30.3	0.06905	1.24e-05	0.122096	E	recovery	Mitochondrial transcription termination factor family protein	mTERF family protein, expressed
	4	5642194-5647153	S4_5723985	5723985	5677473	4_2	35.279	30.32	0.07679	5.22e-06	0.0854166	gs	recovery	Mitochondrial transcription termination factor family protein	mTERF family protein, expressed
	4	5642194-5647153	S4_5723985	5723985	5677473	4_2	35.279	30.32	0.08114	5.97e-06	0.117732	ΦPSII	recovery	Mitochondrial transcription termination factor family protein	mTERF family protein, expressed
	4	5642194-5647153	S4_5723985	5723985	5677473	4_2	35.279	30.32	0.06905	1.24e-05	0.122096	E	recovery	Mitochondrial transcription termination factor family protein	mTERF family protein, expressed
Sobic.004G069500	4	5647325-5649379	S4_5723712	5723712	5677200	4_2	29.875	27.821	0.07175	1.16e-05	0.0854166	gs	recovery		expressed protein
	4	5647325-5649379	S4_5723712	5723712	5677200	4_2	29.875	27.821	0.07183	1.43e-05	0.117732	ΦPSII	recovery		expressed protein
	4	5647325-5649379	S4_5723712	5723712	5677200	4_2	29.875	27.821	0.06746	1.79e-05	0.122096	E	recovery		expressed protein
	4	5647325-5649379	S4_5723722	5723722	5677210	4_2	29.885	27.831	0.07175	1.16e-05	0.0854166	gs	recovery		expressed protein
	4	5647325-5649379	S4_5723722	5723722	5677210	4_2	29.885	27.831	0.07183	1.43e-05	0.117732	ΦPSII	recovery		expressed protein
	4	5647325-5649379	S4_5723722	5723722	5677210	4_2	29.885	27.831	0.06746	1.79e-05	0.122096	E	recovery		expressed protein
	4	5647325-5649379	S4_5723735	5723735	5677223	4_2	29.898	27.844	0.07175	1.16e-05	0.0854166	gs	recovery		expressed protein
	4	5647325-5649379	S4_5723735	5723735	5677223	4_2	29.898	27.844	0.07183	1.43e-05	0.117732	ΦPSII	recovery		expressed protein
	4	5647325-5649379	S4_5723735	5723735	5677223	4_2	29.898	27.844	0.06746	1.79e-05	0.122096	E	recovery		expressed protein
	4	5647325-5649379	S4_5723965	5723965	5677453	4_2	30.128	28.074	0.07679	5.22e-06	0.0854166	gs	recovery		expressed protein
	4	5647325-5649379	S4_5723965	5723965	5677453	4_2	30.128	28.074	0.08114	5.97e-06	0.117732	ΦPSII	recovery		expressed protein
	4	5647325-5649379	S4_5723965	5723965	5677453	4_2	30.128	28.074	0.06905	1.24e-05	0.122096	E	recovery		expressed protein
	4	5647325-5649379	S4_5723985	5723985	5677473	4_2	30.148	28.094	0.07679	5.22e-06	0.0854166	gs	recovery		expressed protein
	4	5647325-5649379	S4_5723985	5723985	5677473	4_2	30.148	28.094	0.08114	5.97e-06	0.117732	ΦPSII	recovery		expressed protein
	4	5647325-5649379	S4_5723985	5723985	5677473	4_2	30.148	28.094	0.06905	1.24e-05	0.122096	E	recovery		expressed protein
Sobic.004G069600	4	5650150-5651223	S4_5723712	5723712	5677200	4_2	27.05	25.977	0.07175	1.16e-05	0.0854166	gs	recovery	RING/U-box superfamily protein	zinc finger, C3HC4 type domain containing protein, expressed
	4	5650150-5651223	S4_5723712	5723712	5677200	4_2	27.05	25.977	0.07183	1.43e-05	0.117732	ΦPSII	recovery	RING/U-box superfamily protein	zinc finger, C3HC4 type domain containing protein, expressed
	4	5650150-5651223	S4_5723712	5723712	5677200	4_2	27.05	25.977	0.06746	1.79e-05	0.122096	E	recovery	RING/U-box superfamily protein	zinc finger, C3HC4 type domain containing protein, expressed
	4	5650150-5651223	S4_5723722	5723722	5677210	4_2	27.06	25.987	0.07175	1.16e-05	0.0854166	gs	recovery	RING/U-box superfamily protein	zinc finger, C3HC4 type domain containing protein, expressed
	4	5650150-5651223	S4_5723722	5723722	5677210	4_2	27.06	25.987	0.07183	1.43e-05	0.117732	ΦPSII	recovery	RING/U-box superfamily protein	zinc finger, C3HC4 type domain containing protein, expressed
	4	5650150-5651223	S4_5723722	5723722	5677210	4_2	27.06	25.987	0.06746	1.79e-05	0.122096	E	recovery	RING/U-box superfamily protein	zinc finger, C3HC4 type domain containing protein, expressed
	4	5650150-5651223	S4_5723735	5723735	5677223	4_2	27.073	26	0.07175	1.16e-05	0.0854166	gs	recovery	RING/U-box superfamily protein	zinc finger, C3HC4 type domain containing protein, expressed
	4	5650150-5651223	S4_5723735	5723735	5677223	4_2	27.073	26	0.07183	1.43e-05	0.117732	ΦPSII	recovery	RING/U-box superfamily protein	zinc finger, C3HC4 type domain containing protein, expressed
	4	5650150-5651223	S4_5723735	5723735	5677223	4_2	27.073	26	0.06746	1.79e-05	0.122096	E	recovery	RING/U-box superfamily protein	zinc finger, C3HC4 type domain containing protein, expressed
	4	5650150-5651223	S4_5723965	5723965	5677453	4_2	27.303	26.23	0.07679	5.22e-06	0.0854166	gs	recovery	RING/U-box superfamily protein	zinc finger, C3HC4 type domain containing protein, expressed
	4	5650150-5651223	S4_5723965	5723965	5677453	4_2	27.303	26.23	0.08114	5.97e-06	0.117732	ΦPSII	recovery	RING/U-box superfamily protein	zinc finger, C3HC4 type domain containing protein, expressed
	4	5650150-5651223	S4_5723965	5723965	5677453	4_2	27.303	26.23	0.06905	1.24e-05	0.122096	E	recovery	RING/U-box superfamily protein	zinc finger, C3HC4 type domain containing protein, expressed
	4	5650150-5651223	S4_5723985	5723985	5677473	4_2	27.323	26.25	0.07679	5.22e-06	0.0854166	gs	recovery	RING/U-box superfamily protein	zinc finger, C3HC4 type domain containing protein, expressed
	4	5650150-5651223	S4_5723985	5723985	5677473	4_2	27.323	26.25	0.08114	5.97e-06	0.117732	ΦPSII	recovery	RING/U-box superfamily protein	zinc finger, C3HC4 type domain containing protein, expressed
	4	5650150-5651223	S4_5723985	5723985	5677473	4_2	27.323	26.25	0.06905	1.24e-05	0.122096	E	recovery	RING/U-box superfamily protein	zinc finger, C3HC4 type domain containing protein, expressed
Sobic.004G069700	4	5655329-5657079	S4_5723712	5723712	5677200	4_2	21.871	20.121	0.07175	1.16e-05	0.0854166	gs	recovery	cytochrome P450, family 71, subfamily B, polypeptide 37	cytochrome P450, putative, expressed
	4	5655329-5657079	S4_5723712	5723712	5677200	4_2	21.871	20.121	0.07183	1.43e-05	0.117732	ΦPSII	recovery	cytochrome P450, family 71, subfamily B, polypeptide 37	cytochrome P450, putative, expressed
	4	5655329-5657079	S4_5723712	5723712	5677200	4_2	21.871	20.121	0.06746	1.79e-05	0.122096	E	recovery	cytochrome P450, family 71, subfamily B, polypeptide 37	cytochrome P450, putative, expressed
	4	5655329-5657079	S4_5723722	5723722	5677210	4_2	21.881	20.131	0.07175	1.16e-05	0.0854166	gs	recovery	cytochrome P450, family 71, subfamily B, polypeptide 37	cytochrome P450, putative, expressed
	4	5655329-5657079	S4_5723722	5723722	5677210	4_2	21.881	20.131	0.07183	1.43e-05	0.117732	ΦPSII	recovery	cytochrome P450, family 71, subfamily B, polypeptide 37	cytochrome P450, putative, expressed
	4	5655329-5657079	S4_5723722	5723722	5677210	4_2	21.881	20.131	0.06746	1.79e-05	0.122096	E	recovery	cytochrome P450, family 71, subfamily B, polypeptide 37	cytochrome P450, putative, expressed
	4	5655329-5657079	S4_5723735	5723735	5677223	4_2	21.894	20.144	0.07175	1.16e-05	0.0854166	gs	recovery	cytochrome P450, family 71, subfamily B, polypeptide 37	cytochrome P450, putative, expressed
	4	5655329-5657079	S4_5723735	5723735	5677223	4_2	21.894	20.144	0.07183	1.43e-05	0.117732	ΦPSII	recovery	cytochrome P450, family 71, subfamily B, polypeptide 37	cytochrome P450, putative, expressed
	4	5655329-5657079	S4_5723735	5723735	5677223	4_2	21.894	20.144	0.06746	1.79e-05	0.122096	E	recovery	cytochrome P450, family 71, subfamily B, polypeptide 37	cytochrome P450, putative, expressed
	4	5655329-5657079	S4_5723965	5723965	5677453	4_2	22.124	20.374	0.07679	5.22e-06	0.0854166	gs	recovery	cytochrome P450, family 71, subfamily B, polypeptide 37	cytochrome P450, putative, expressed
	4	5655329-5657079	S4_5723965	5723965	5677453	4_2	22.124	20.374	0.08114	5.97e-06	0.117732	ΦPSII	recovery	cytochrome P450, family 71, subfamily B, polypeptide 37	cytochrome P450, putative, expressed
	4	5655329-5657079	S4_5723965	5723965	5677453	4_2	22.124	20.374	0.06905	1.24e-05	0.122096	E	recovery	cytochrome P450, family 71, subfamily B, polypeptide 37	cytochrome P450, putative, expressed
	4	5655329-5657079	S4_5723985	5723985	5677473	4_2	22.144	20.394	0.07679	5.22e-06	0.0854166	gs	recovery	cytochrome P450, family 71, subfamily B, polypeptide 37	cytochrome P450, putative, expressed
	4	5655329-5657079	S4_5723985	5723985	5677473	4_2	22.144	20.394	0.08114	5.97e-06	0.117732	ΦPSII	recovery	cytochrome P450, family 71, subfamily B, polypeptide 37	cytochrome P450, putative, expressed
	4	5655329-5657079	S4_5723985	5723985	5677473	4_2	22.144	20.394	0.06905	1.24e-05	0.122096	E	recovery	cytochrome P450, family 71, subfamily B, polypeptide 37	cytochrome P450, putative, expressed
Sobic.004G069850	4	5658787-5664962	S4_5723712	5723712	5677200	4_2	18.413	12.238	0.07175	1.16e-05	0.0854166	gs	recovery	Cyclase family protein	cyclase family protein, putative, expressed
	4	5658787-5664962	S4_5723712	5723712	5677200	4_2	18.413	12.238	0.07183	1.43e-05	0.117732	ΦPSII	recovery	Cyclase family protein	cyclase family protein, putative, expressed
	4	5658787-5664962	S4_5723712	5723712	5677200	4_2	18.413	12.238	0.06746	1.79e-05	0.122096	E	recovery	Cyclase family protein	cyclase family protein, putative, expressed
	4	5658787-5664962	S4_5723722	5723722	5677210	4_2	18.423	12.248	0.07175	1.16e-05	0.0854166	gs	recovery	Cyclase family protein	cyclase family protein, putative, expressed
	4	5658787-5664962	S4_5723722	5723722	5677210	4_2	18.423	12.248	0.07183	1.43e-05	0.117732	ΦPSII	recovery	Cyclase family protein	cyclase family protein, putative, expressed
	4	5658787-5664962	S4_5723722	5723722	5677210	4_2	18.423	12.248	0.06746	1.79e-05	0.122096	E	recovery	Cyclase family protein	cyclase family protein, putative, expressed
	4	5658787-5664962	S4_5723735	5723735	5677223	4_2	18.436	12.261	0.07175	1.16e-05	0.0854166	gs	recovery	Cyclase family protein	cyclase family protein, putative, expressed
	4	5658787-5664962	S4_5723735	5723735	5677223	4_2	18.436	12.261	0.07183	1.43e-05	0.117732	ΦPSII	recovery	Cyclase family protein	cyclase family protein, putative, expressed
	4	5658787-5664962	S4_5723735	5723735	5677223	4_2	18.436	12.261	0.06746	1.79e-05	0.122096	E	recovery	Cyclase family protein	cyclase family protein, putative, expressed
	4	5658787-5664962	S4_5723965	5723965	5677453	4_2	18.666	12.491	0.07679	5.22e-06	0.0854166	gs	recovery	Cyclase family protein	cyclase family protein, putative, expressed
	4	5658787-5664962	S4_5723965	5723965	5677453	4_2	18.666	12.491	0.08114	5.97e-06	0.117732	ΦPSII	recovery	Cyclase family protein	cyclase family protein, putative, expressed
	4	5658787-5664962	S4_5723965	5723965	5677453	4_2	18.666	12.491	0.06905	1.24e-05	0.122096	E	recovery	Cyclase family protein	cyclase family protein, putative, expressed
	4	5658787-5664962	S4_5723985	5723985	5677473	4_2	18.686	12.511	0.07679	5.22e-06	0.0854166	gs	recovery	Cyclase family protein	cyclase family protein, putative, expressed
	4	5658787-5664962	S4_5723985	5723985	5677473	4_2	18.686	12.511	0.08114	5.97e-06	0.117732	ΦPSII	recovery	Cyclase family protein	cyclase family protein, putative, expressed
	4	5658787-5664962	S4_5723985	5723985	5677473	4_2	18.686	12.511	0.06905	1.24e-05	0.122096	E	recovery	Cyclase family protein	cyclase family protein, putative, expressed
Sobic.004G070000	4	5665682-5668760	S4_5723712	5723712	5677200	4_2	11.518	8.44	0.07175	1.16e-05	0.0854166	gs	recovery	Cyclase family protein	cyclase family protein, putative, expressed
	4	5665682-5668760	S4_5723712	5723712	5677200	4_2	11.518	8.44	0.07183	1.43e-05	0.117732	ΦPSII	recovery	Cyclase family protein	cyclase family protein, putative, expressed
	4	5665682-5668760	S4_5723712	5723712	5677200	4_2	11.518	8.44	0.06746	1.79e-05	0.122096	E	recovery	Cyclase family protein	cyclase family protein, putative, expressed
	4	5665682-5668760	S4_5723722	5723722	5677210	4_2	11.528	8.45	0.07175	1.16e-05	0.0854166	gs	recovery	Cyclase family protein	cyclase family protein, putative, expressed
	4	5665682-5668760	S4_5723722	5723722	5677210	4_2	11.528	8.45	0.07183	1.43e-05	0.117732	ΦPSII	recovery	Cyclase family protein	cyclase family protein, putative, expressed
	4	5665682-5668760	S4_5723722	5723722	5677210	4_2	11.528	8.45	0.06746	1.79e-05	0.122096	E	recovery	Cyclase family protein	cyclase family protein, putative, expressed
	4	5665682-5668760	S4_5723735	5723735	5677223	4_2	11.541	8.463	0.07175	1.16e-05	0.0854166	gs	recovery	Cyclase family protein	cyclase family protein, putative, expressed
	4	5665682-5668760	S4_5723735	5723735	5677223	4_2	11.541	8.463	0.07183	1.43e-05	0.117732	ΦPSII	recovery	Cyclase family protein	cyclase family protein, putative, expressed
	4	5665682-5668760	S4_5723735	5723735	5677223	4_2	11.541	8.463	0.06746	1.79e-05	0.122096	E	recovery	Cyclase family protein	cyclase family protein, putative, expressed
	4	5665682-5668760	S4_5723965	5723965	5677453	4_2	11.771	8.693	0.07679	5.22e-06	0.0854166	gs	recovery	Cyclase family protein	cyclase family protein, putative, expressed
	4	5665682-5668760	S4_5723965	5723965	5677453	4_2	11.771	8.693	0.08114	5.97e-06	0.117732	ΦPSII	recovery	Cyclase family protein	cyclase family protein, putative, expressed
	4	5665682-5668760	S4_5723965	5723965	5677453	4_2	11.771	8.693	0.06905	1.24e-05	0.122096	E	recovery	Cyclase family protein	cyclase family protein, putative, expressed
	4	5665682-5668760	S4_5723985	5723985	5677473	4_2	11.791	8.713	0.07679	5.22e-06	0.0854166	gs	recovery	Cyclase family protein	cyclase family protein, putative, expressed
	4	5665682-5668760	S4_5723985	5723985	5677473	4_2	11.791	8.713	0.08114	5.97e-06	0.117732	ΦPSII	recovery	Cyclase family protein	cyclase family protein, putative, expressed
	4	5665682-5668760	S4_5723985	5723985	5677473	4_2	11.791	8.713	0.06905	1.24e-05	0.122096	E	recovery	Cyclase family protein	cyclase family protein, putative, expressed
Sobic.004G070100	4	5668709-5673224	S4_5723712	5723712	5677200	4_2	8.491	3.976	0.07175	1.16e-05	0.0854166	gs	recovery	Exostosin family protein	exostosin family domain containing protein, expressed
	4	5668709-5673224	S4_5723712	5723712	5677200	4_2	8.491	3.976	0.07183	1.43e-05	0.117732	ΦPSII	recovery	Exostosin family protein	exostosin family domain containing protein, expressed
	4	5668709-5673224	S4_5723712	5723712	5677200	4_2	8.491	3.976	0.06746	1.79e-05	0.122096	E	recovery	Exostosin family protein	exostosin family domain containing protein, expressed
	4	5668709-5673224	S4_5723722	5723722	5677210	4_2	8.501	3.986	0.07175	1.16e-05	0.0854166	gs	recovery	Exostosin family protein	exostosin family domain containing protein, expressed
	4	5668709-5673224	S4_5723722	5723722	5677210	4_2	8.501	3.986	0.07183	1.43e-05	0.117732	ΦPSII	recovery	Exostosin family protein	exostosin family domain containing protein, expressed
	4	5668709-5673224	S4_5723722	5723722	5677210	4_2	8.501	3.986	0.06746	1.79e-05	0.122096	E	recovery	Exostosin family protein	exostosin family domain containing protein, expressed
	4	5668709-5673224	S4_5723735	5723735	5677223	4_2	8.514	3.999	0.07175	1.16e-05	0.0854166	gs	recovery	Exostosin family protein	exostosin family domain containing protein, expressed
	4	5668709-5673224	S4_5723735	5723735	5677223	4_2	8.514	3.999	0.07183	1.43e-05	0.117732	ΦPSII	recovery	Exostosin family protein	exostosin family domain containing protein, expressed
	4	5668709-5673224	S4_5723735	5723735	5677223	4_2	8.514	3.999	0.06746	1.79e-05	0.122096	E	recovery	Exostosin family protein	exostosin family domain containing protein, expressed
	4	5668709-5673224	S4_5723965	5723965	5677453	4_2	8.744	4.229	0.07679	5.22e-06	0.0854166	gs	recovery	Exostosin family protein	exostosin family domain containing protein, expressed
	4	5668709-5673224	S4_5723965	5723965	5677453	4_2	8.744	4.229	0.08114	5.97e-06	0.117732	ΦPSII	recovery	Exostosin family protein	exostosin family domain containing protein, expressed
	4	5668709-5673224	S4_5723965	5723965	5677453	4_2	8.744	4.229	0.06905	1.24e-05	0.122096	E	recovery	Exostosin family protein	exostosin family domain containing protein, expressed
	4	5668709-5673224	S4_5723985	5723985	5677473	4_2	8.764	4.249	0.07679	5.22e-06	0.0854166	gs	recovery	Exostosin family protein	exostosin family domain containing protein, expressed
	4	5668709-5673224	S4_5723985	5723985	5677473	4_2	8.764	4.249	0.08114	5.97e-06	0.117732	ΦPSII	recovery	Exostosin family protein	exostosin family domain containing protein, expressed
	4	5668709-5673224	S4_5723985	5723985	5677473	4_2	8.764	4.249	0.06905	1.24e-05	0.122096	E	recovery	Exostosin family protein	exostosin family domain containing protein, expressed
Sobic.004G070150	4	5670886-5671627	S4_5723712	5723712	5677200	4_2	6.314	5.573	0.07175	1.16e-05	0.0854166	gs	recovery
	4	5670886-5671627	S4_5723712	5723712	5677200	4_2	6.314	5.573	0.07183	1.43e-05	0.117732	ΦPSII	recovery
	4	5670886-5671627	S4_5723712	5723712	5677200	4_2	6.314	5.573	0.06746	1.79e-05	0.122096	E	recovery
	4	5670886-5671627	S4_5723722	5723722	5677210	4_2	6.324	5.583	0.07175	1.16e-05	0.0854166	gs	recovery
	4	5670886-5671627	S4_5723722	5723722	5677210	4_2	6.324	5.583	0.07183	1.43e-05	0.117732	ΦPSII	recovery
	4	5670886-5671627	S4_5723722	5723722	5677210	4_2	6.324	5.583	0.06746	1.79e-05	0.122096	E	recovery
	4	5670886-5671627	S4_5723735	5723735	5677223	4_2	6.337	5.596	0.07175	1.16e-05	0.0854166	gs	recovery
	4	5670886-5671627	S4_5723735	5723735	5677223	4_2	6.337	5.596	0.07183	1.43e-05	0.117732	ΦPSII	recovery
	4	5670886-5671627	S4_5723735	5723735	5677223	4_2	6.337	5.596	0.06746	1.79e-05	0.122096	E	recovery
	4	5670886-5671627	S4_5723965	5723965	5677453	4_2	6.567	5.826	0.07679	5.22e-06	0.0854166	gs	recovery
	4	5670886-5671627	S4_5723965	5723965	5677453	4_2	6.567	5.826	0.08114	5.97e-06	0.117732	ΦPSII	recovery
	4	5670886-5671627	S4_5723965	5723965	5677453	4_2	6.567	5.826	0.06905	1.24e-05	0.122096	E	recovery
	4	5670886-5671627	S4_5723985	5723985	5677473	4_2	6.587	5.846	0.07679	5.22e-06	0.0854166	gs	recovery
	4	5670886-5671627	S4_5723985	5723985	5677473	4_2	6.587	5.846	0.08114	5.97e-06	0.117732	ΦPSII	recovery
	4	5670886-5671627	S4_5723985	5723985	5677473	4_2	6.587	5.846	0.06905	1.24e-05	0.122096	E	recovery
Sobic.004G070200	4	5675175-5683769	S4_5723712	5723712	5677200	4_2	2.025	-6.569	0.07175	1.16e-05	0.0854166	gs	recovery	RNA-metabolising metallo-beta-lactamase family protein	metallo-beta-lactamase, putative, expressed
	4	5675175-5683769	S4_5723712	5723712	5677200	4_2	2.025	-6.569	0.07183	1.43e-05	0.117732	ΦPSII	recovery	RNA-metabolising metallo-beta-lactamase family protein	metallo-beta-lactamase, putative, expressed
	4	5675175-5683769	S4_5723712	5723712	5677200	4_2	2.025	-6.569	0.06746	1.79e-05	0.122096	E	recovery	RNA-metabolising metallo-beta-lactamase family protein	metallo-beta-lactamase, putative, expressed
	4	5675175-5683769	S4_5723722	5723722	5677210	4_2	2.035	-6.559	0.07175	1.16e-05	0.0854166	gs	recovery	RNA-metabolising metallo-beta-lactamase family protein	metallo-beta-lactamase, putative, expressed
	4	5675175-5683769	S4_5723722	5723722	5677210	4_2	2.035	-6.559	0.07183	1.43e-05	0.117732	ΦPSII	recovery	RNA-metabolising metallo-beta-lactamase family protein	metallo-beta-lactamase, putative, expressed
	4	5675175-5683769	S4_5723722	5723722	5677210	4_2	2.035	-6.559	0.06746	1.79e-05	0.122096	E	recovery	RNA-metabolising metallo-beta-lactamase family protein	metallo-beta-lactamase, putative, expressed
	4	5675175-5683769	S4_5723735	5723735	5677223	4_2	2.048	-6.546	0.07175	1.16e-05	0.0854166	gs	recovery	RNA-metabolising metallo-beta-lactamase family protein	metallo-beta-lactamase, putative, expressed
	4	5675175-5683769	S4_5723735	5723735	5677223	4_2	2.048	-6.546	0.07183	1.43e-05	0.117732	ΦPSII	recovery	RNA-metabolising metallo-beta-lactamase family protein	metallo-beta-lactamase, putative, expressed
	4	5675175-5683769	S4_5723735	5723735	5677223	4_2	2.048	-6.546	0.06746	1.79e-05	0.122096	E	recovery	RNA-metabolising metallo-beta-lactamase family protein	metallo-beta-lactamase, putative, expressed
	4	5675175-5683769	S4_5723965	5723965	5677453	4_2	2.278	-6.316	0.07679	5.22e-06	0.0854166	gs	recovery	RNA-metabolising metallo-beta-lactamase family protein	metallo-beta-lactamase, putative, expressed
	4	5675175-5683769	S4_5723965	5723965	5677453	4_2	2.278	-6.316	0.08114	5.97e-06	0.117732	ΦPSII	recovery	RNA-metabolising metallo-beta-lactamase family protein	metallo-beta-lactamase, putative, expressed
	4	5675175-5683769	S4_5723965	5723965	5677453	4_2	2.278	-6.316	0.06905	1.24e-05	0.122096	E	recovery	RNA-metabolising metallo-beta-lactamase family protein	metallo-beta-lactamase, putative, expressed
	4	5675175-5683769	S4_5723985	5723985	5677473	4_2	2.298	-6.296	0.07679	5.22e-06	0.0854166	gs	recovery	RNA-metabolising metallo-beta-lactamase family protein	metallo-beta-lactamase, putative, expressed
	4	5675175-5683769	S4_5723985	5723985	5677473	4_2	2.298	-6.296	0.08114	5.97e-06	0.117732	ΦPSII	recovery	RNA-metabolising metallo-beta-lactamase family protein	metallo-beta-lactamase, putative, expressed
	4	5675175-5683769	S4_5723985	5723985	5677473	4_2	2.298	-6.296	0.06905	1.24e-05	0.122096	E	recovery	RNA-metabolising metallo-beta-lactamase family protein	metallo-beta-lactamase, putative, expressed
Sobic.004G070300	4	5683835-5684255	S4_5723712	5723712	5677200	4_2	-6.635	-7.055	0.07175	1.16e-05	0.0854166	gs	recovery
	4	5683835-5684255	S4_5723712	5723712	5677200	4_2	-6.635	-7.055	0.07183	1.43e-05	0.117732	ΦPSII	recovery
	4	5683835-5684255	S4_5723712	5723712	5677200	4_2	-6.635	-7.055	0.06746	1.79e-05	0.122096	E	recovery
	4	5683835-5684255	S4_5723722	5723722	5677210	4_2	-6.625	-7.045	0.07175	1.16e-05	0.0854166	gs	recovery
	4	5683835-5684255	S4_5723722	5723722	5677210	4_2	-6.625	-7.045	0.07183	1.43e-05	0.117732	ΦPSII	recovery
	4	5683835-5684255	S4_5723722	5723722	5677210	4_2	-6.625	-7.045	0.06746	1.79e-05	0.122096	E	recovery
	4	5683835-5684255	S4_5723735	5723735	5677223	4_2	-6.612	-7.032	0.07175	1.16e-05	0.0854166	gs	recovery
	4	5683835-5684255	S4_5723735	5723735	5677223	4_2	-6.612	-7.032	0.07183	1.43e-05	0.117732	ΦPSII	recovery
	4	5683835-5684255	S4_5723735	5723735	5677223	4_2	-6.612	-7.032	0.06746	1.79e-05	0.122096	E	recovery
	4	5683835-5684255	S4_5723965	5723965	5677453	4_2	-6.382	-6.802	0.07679	5.22e-06	0.0854166	gs	recovery
	4	5683835-5684255	S4_5723965	5723965	5677453	4_2	-6.382	-6.802	0.08114	5.97e-06	0.117732	ΦPSII	recovery
	4	5683835-5684255	S4_5723965	5723965	5677453	4_2	-6.382	-6.802	0.06905	1.24e-05	0.122096	E	recovery
	4	5683835-5684255	S4_5723985	5723985	5677473	4_2	-6.362	-6.782	0.07679	5.22e-06	0.0854166	gs	recovery
	4	5683835-5684255	S4_5723985	5723985	5677473	4_2	-6.362	-6.782	0.08114	5.97e-06	0.117732	ΦPSII	recovery
	4	5683835-5684255	S4_5723985	5723985	5677473	4_2	-6.362	-6.782	0.06905	1.24e-05	0.122096	E	recovery
Sobic.004G070400	4	5701886-5703792	S4_5723712	5723712	5677200	4_2	-24.686	-26.592	0.07175	1.16e-05	0.0854166	gs	recovery	RNA-metabolising metallo-beta-lactamase family protein	metallo-beta-lactamase, putative, expressed
	4	5701886-5703792	S4_5723712	5723712	5677200	4_2	-24.686	-26.592	0.07183	1.43e-05	0.117732	ΦPSII	recovery	RNA-metabolising metallo-beta-lactamase family protein	metallo-beta-lactamase, putative, expressed
	4	5701886-5703792	S4_5723712	5723712	5677200	4_2	-24.686	-26.592	0.06746	1.79e-05	0.122096	E	recovery	RNA-metabolising metallo-beta-lactamase family protein	metallo-beta-lactamase, putative, expressed
	4	5701886-5703792	S4_5723722	5723722	5677210	4_2	-24.676	-26.582	0.07175	1.16e-05	0.0854166	gs	recovery	RNA-metabolising metallo-beta-lactamase family protein	metallo-beta-lactamase, putative, expressed
	4	5701886-5703792	S4_5723722	5723722	5677210	4_2	-24.676	-26.582	0.07183	1.43e-05	0.117732	ΦPSII	recovery	RNA-metabolising metallo-beta-lactamase family protein	metallo-beta-lactamase, putative, expressed
	4	5701886-5703792	S4_5723722	5723722	5677210	4_2	-24.676	-26.582	0.06746	1.79e-05	0.122096	E	recovery	RNA-metabolising metallo-beta-lactamase family protein	metallo-beta-lactamase, putative, expressed
	4	5701886-5703792	S4_5723735	5723735	5677223	4_2	-24.663	-26.569	0.07175	1.16e-05	0.0854166	gs	recovery	RNA-metabolising metallo-beta-lactamase family protein	metallo-beta-lactamase, putative, expressed
	4	5701886-5703792	S4_5723735	5723735	5677223	4_2	-24.663	-26.569	0.07183	1.43e-05	0.117732	ΦPSII	recovery	RNA-metabolising metallo-beta-lactamase family protein	metallo-beta-lactamase, putative, expressed
	4	5701886-5703792	S4_5723735	5723735	5677223	4_2	-24.663	-26.569	0.06746	1.79e-05	0.122096	E	recovery	RNA-metabolising metallo-beta-lactamase family protein	metallo-beta-lactamase, putative, expressed
	4	5701886-5703792	S4_5723965	5723965	5677453	4_2	-24.433	-26.339	0.07679	5.22e-06	0.0854166	gs	recovery	RNA-metabolising metallo-beta-lactamase family protein	metallo-beta-lactamase, putative, expressed
	4	5701886-5703792	S4_5723965	5723965	5677453	4_2	-24.433	-26.339	0.08114	5.97e-06	0.117732	ΦPSII	recovery	RNA-metabolising metallo-beta-lactamase family protein	metallo-beta-lactamase, putative, expressed
	4	5701886-5703792	S4_5723965	5723965	5677453	4_2	-24.433	-26.339	0.06905	1.24e-05	0.122096	E	recovery	RNA-metabolising metallo-beta-lactamase family protein	metallo-beta-lactamase, putative, expressed
	4	5701886-5703792	S4_5723985	5723985	5677473	4_2	-24.413	-26.319	0.07679	5.22e-06	0.0854166	gs	recovery	RNA-metabolising metallo-beta-lactamase family protein	metallo-beta-lactamase, putative, expressed
	4	5701886-5703792	S4_5723985	5723985	5677473	4_2	-24.413	-26.319	0.08114	5.97e-06	0.117732	ΦPSII	recovery	RNA-metabolising metallo-beta-lactamase family protein	metallo-beta-lactamase, putative, expressed
	4	5701886-5703792	S4_5723985	5723985	5677473	4_2	-24.413	-26.319	0.06905	1.24e-05	0.122096	E	recovery	RNA-metabolising metallo-beta-lactamase family protein	metallo-beta-lactamase, putative, expressed
Sobic.004G070500	4	5703142-5707546	S4_5723712	5723712	5677200	4_2	-25.942	-30.346	0.07175	1.16e-05	0.0854166	gs	recovery		expressed protein
	4	5703142-5707546	S4_5723712	5723712	5677200	4_2	-25.942	-30.346	0.07183	1.43e-05	0.117732	ΦPSII	recovery		expressed protein
	4	5703142-5707546	S4_5723712	5723712	5677200	4_2	-25.942	-30.346	0.06746	1.79e-05	0.122096	E	recovery		expressed protein
	4	5703142-5707546	S4_5723722	5723722	5677210	4_2	-25.932	-30.336	0.07175	1.16e-05	0.0854166	gs	recovery		expressed protein
	4	5703142-5707546	S4_5723722	5723722	5677210	4_2	-25.932	-30.336	0.07183	1.43e-05	0.117732	ΦPSII	recovery		expressed protein
	4	5703142-5707546	S4_5723722	5723722	5677210	4_2	-25.932	-30.336	0.06746	1.79e-05	0.122096	E	recovery		expressed protein
	4	5703142-5707546	S4_5723735	5723735	5677223	4_2	-25.919	-30.323	0.07175	1.16e-05	0.0854166	gs	recovery		expressed protein
	4	5703142-5707546	S4_5723735	5723735	5677223	4_2	-25.919	-30.323	0.07183	1.43e-05	0.117732	ΦPSII	recovery		expressed protein
	4	5703142-5707546	S4_5723735	5723735	5677223	4_2	-25.919	-30.323	0.06746	1.79e-05	0.122096	E	recovery		expressed protein
	4	5703142-5707546	S4_5723965	5723965	5677453	4_2	-25.689	-30.093	0.07679	5.22e-06	0.0854166	gs	recovery		expressed protein
	4	5703142-5707546	S4_5723965	5723965	5677453	4_2	-25.689	-30.093	0.08114	5.97e-06	0.117732	ΦPSII	recovery		expressed protein
	4	5703142-5707546	S4_5723965	5723965	5677453	4_2	-25.689	-30.093	0.06905	1.24e-05	0.122096	E	recovery		expressed protein
	4	5703142-5707546	S4_5723985	5723985	5677473	4_2	-25.669	-30.073	0.07679	5.22e-06	0.0854166	gs	recovery		expressed protein
	4	5703142-5707546	S4_5723985	5723985	5677473	4_2	-25.669	-30.073	0.08114	5.97e-06	0.117732	ΦPSII	recovery		expressed protein
	4	5703142-5707546	S4_5723985	5723985	5677473	4_2	-25.669	-30.073	0.06905	1.24e-05	0.122096	E	recovery		expressed protein
Sobic.004G070600	4	5709610-5713683	S4_5723712	5723712	5677200	4_2	-32.41	-36.483	0.07175	1.16e-05	0.0854166	gs	recovery	SHV3-like 5	glycerophosphoryl diester phosphodiesterase family protein, putative, expressed
	4	5709610-5713683	S4_5723712	5723712	5677200	4_2	-32.41	-36.483	0.07183	1.43e-05	0.117732	ΦPSII	recovery	SHV3-like 5	glycerophosphoryl diester phosphodiesterase family protein, putative, expressed
	4	5709610-5713683	S4_5723712	5723712	5677200	4_2	-32.41	-36.483	0.06746	1.79e-05	0.122096	E	recovery	SHV3-like 5	glycerophosphoryl diester phosphodiesterase family protein, putative, expressed
	4	5709610-5713683	S4_5723722	5723722	5677210	4_2	-32.4	-36.473	0.07175	1.16e-05	0.0854166	gs	recovery	SHV3-like 5	glycerophosphoryl diester phosphodiesterase family protein, putative, expressed
	4	5709610-5713683	S4_5723722	5723722	5677210	4_2	-32.4	-36.473	0.07183	1.43e-05	0.117732	ΦPSII	recovery	SHV3-like 5	glycerophosphoryl diester phosphodiesterase family protein, putative, expressed
	4	5709610-5713683	S4_5723722	5723722	5677210	4_2	-32.4	-36.473	0.06746	1.79e-05	0.122096	E	recovery	SHV3-like 5	glycerophosphoryl diester phosphodiesterase family protein, putative, expressed
	4	5709610-5713683	S4_5723735	5723735	5677223	4_2	-32.387	-36.46	0.07175	1.16e-05	0.0854166	gs	recovery	SHV3-like 5	glycerophosphoryl diester phosphodiesterase family protein, putative, expressed
	4	5709610-5713683	S4_5723735	5723735	5677223	4_2	-32.387	-36.46	0.07183	1.43e-05	0.117732	ΦPSII	recovery	SHV3-like 5	glycerophosphoryl diester phosphodiesterase family protein, putative, expressed
	4	5709610-5713683	S4_5723735	5723735	5677223	4_2	-32.387	-36.46	0.06746	1.79e-05	0.122096	E	recovery	SHV3-like 5	glycerophosphoryl diester phosphodiesterase family protein, putative, expressed
	4	5709610-5713683	S4_5723965	5723965	5677453	4_2	-32.157	-36.23	0.07679	5.22e-06	0.0854166	gs	recovery	SHV3-like 5	glycerophosphoryl diester phosphodiesterase family protein, putative, expressed
	4	5709610-5713683	S4_5723965	5723965	5677453	4_2	-32.157	-36.23	0.08114	5.97e-06	0.117732	ΦPSII	recovery	SHV3-like 5	glycerophosphoryl diester phosphodiesterase family protein, putative, expressed
	4	5709610-5713683	S4_5723965	5723965	5677453	4_2	-32.157	-36.23	0.06905	1.24e-05	0.122096	E	recovery	SHV3-like 5	glycerophosphoryl diester phosphodiesterase family protein, putative, expressed
	4	5709610-5713683	S4_5723985	5723985	5677473	4_2	-32.137	-36.21	0.07679	5.22e-06	0.0854166	gs	recovery	SHV3-like 5	glycerophosphoryl diester phosphodiesterase family protein, putative, expressed
	4	5709610-5713683	S4_5723985	5723985	5677473	4_2	-32.137	-36.21	0.08114	5.97e-06	0.117732	ΦPSII	recovery	SHV3-like 5	glycerophosphoryl diester phosphodiesterase family protein, putative, expressed
	4	5709610-5713683	S4_5723985	5723985	5677473	4_2	-32.137	-36.21	0.06905	1.24e-05	0.122096	E	recovery	SHV3-like 5	glycerophosphoryl diester phosphodiesterase family protein, putative, expressed
Sobic.004G070700	4	5713684-5716369	S4_5723712	5723712	5677200	4_2	-36.484	-39.169	0.07175	1.16e-05	0.0854166	gs	recovery		GA16396-PA, putative, expressed
	4	5713684-5716369	S4_5723712	5723712	5677200	4_2	-36.484	-39.169	0.07183	1.43e-05	0.117732	ΦPSII	recovery		GA16396-PA, putative, expressed
	4	5713684-5716369	S4_5723712	5723712	5677200	4_2	-36.484	-39.169	0.06746	1.79e-05	0.122096	E	recovery		GA16396-PA, putative, expressed
	4	5713684-5716369	S4_5723722	5723722	5677210	4_2	-36.474	-39.159	0.07175	1.16e-05	0.0854166	gs	recovery		GA16396-PA, putative, expressed
	4	5713684-5716369	S4_5723722	5723722	5677210	4_2	-36.474	-39.159	0.07183	1.43e-05	0.117732	ΦPSII	recovery		GA16396-PA, putative, expressed
	4	5713684-5716369	S4_5723722	5723722	5677210	4_2	-36.474	-39.159	0.06746	1.79e-05	0.122096	E	recovery		GA16396-PA, putative, expressed
	4	5713684-5716369	S4_5723735	5723735	5677223	4_2	-36.461	-39.146	0.07175	1.16e-05	0.0854166	gs	recovery		GA16396-PA, putative, expressed
	4	5713684-5716369	S4_5723735	5723735	5677223	4_2	-36.461	-39.146	0.07183	1.43e-05	0.117732	ΦPSII	recovery		GA16396-PA, putative, expressed
	4	5713684-5716369	S4_5723735	5723735	5677223	4_2	-36.461	-39.146	0.06746	1.79e-05	0.122096	E	recovery		GA16396-PA, putative, expressed
	4	5713684-5716369	S4_5723965	5723965	5677453	4_2	-36.231	-38.916	0.07679	5.22e-06	0.0854166	gs	recovery		GA16396-PA, putative, expressed
	4	5713684-5716369	S4_5723965	5723965	5677453	4_2	-36.231	-38.916	0.08114	5.97e-06	0.117732	ΦPSII	recovery		GA16396-PA, putative, expressed
	4	5713684-5716369	S4_5723965	5723965	5677453	4_2	-36.231	-38.916	0.06905	1.24e-05	0.122096	E	recovery		GA16396-PA, putative, expressed
	4	5713684-5716369	S4_5723985	5723985	5677473	4_2	-36.211	-38.896	0.07679	5.22e-06	0.0854166	gs	recovery		GA16396-PA, putative, expressed
	4	5713684-5716369	S4_5723985	5723985	5677473	4_2	-36.211	-38.896	0.08114	5.97e-06	0.117732	ΦPSII	recovery		GA16396-PA, putative, expressed
	4	5713684-5716369	S4_5723985	5723985	5677473	4_2	-36.211	-38.896	0.06905	1.24e-05	0.122096	E	recovery		GA16396-PA, putative, expressed
Sobic.004G070800	4	5718507-5721635	S4_5723712	5723712	5677200	4_2	-41.307	-44.435	0.07175	1.16e-05	0.0854166	gs	recovery	translocon at inner membrane of chloroplasts 21	tic21, putative, expressed
	4	5718507-5721635	S4_5723712	5723712	5677200	4_2	-41.307	-44.435	0.07183	1.43e-05	0.117732	ΦPSII	recovery	translocon at inner membrane of chloroplasts 21	tic21, putative, expressed
	4	5718507-5721635	S4_5723712	5723712	5677200	4_2	-41.307	-44.435	0.06746	1.79e-05	0.122096	E	recovery	translocon at inner membrane of chloroplasts 21	tic21, putative, expressed
	4	5718507-5721635	S4_5723722	5723722	5677210	4_2	-41.297	-44.425	0.07175	1.16e-05	0.0854166	gs	recovery	translocon at inner membrane of chloroplasts 21	tic21, putative, expressed
	4	5718507-5721635	S4_5723722	5723722	5677210	4_2	-41.297	-44.425	0.07183	1.43e-05	0.117732	ΦPSII	recovery	translocon at inner membrane of chloroplasts 21	tic21, putative, expressed
	4	5718507-5721635	S4_5723722	5723722	5677210	4_2	-41.297	-44.425	0.06746	1.79e-05	0.122096	E	recovery	translocon at inner membrane of chloroplasts 21	tic21, putative, expressed
	4	5718507-5721635	S4_5723735	5723735	5677223	4_2	-41.284	-44.412	0.07175	1.16e-05	0.0854166	gs	recovery	translocon at inner membrane of chloroplasts 21	tic21, putative, expressed
	4	5718507-5721635	S4_5723735	5723735	5677223	4_2	-41.284	-44.412	0.07183	1.43e-05	0.117732	ΦPSII	recovery	translocon at inner membrane of chloroplasts 21	tic21, putative, expressed
	4	5718507-5721635	S4_5723735	5723735	5677223	4_2	-41.284	-44.412	0.06746	1.79e-05	0.122096	E	recovery	translocon at inner membrane of chloroplasts 21	tic21, putative, expressed
	4	5718507-5721635	S4_5723965	5723965	5677453	4_2	-41.054	-44.182	0.07679	5.22e-06	0.0854166	gs	recovery	translocon at inner membrane of chloroplasts 21	tic21, putative, expressed
	4	5718507-5721635	S4_5723965	5723965	5677453	4_2	-41.054	-44.182	0.08114	5.97e-06	0.117732	ΦPSII	recovery	translocon at inner membrane of chloroplasts 21	tic21, putative, expressed
	4	5718507-5721635	S4_5723965	5723965	5677453	4_2	-41.054	-44.182	0.06905	1.24e-05	0.122096	E	recovery	translocon at inner membrane of chloroplasts 21	tic21, putative, expressed
	4	5718507-5721635	S4_5723985	5723985	5677473	4_2	-41.034	-44.162	0.07679	5.22e-06	0.0854166	gs	recovery	translocon at inner membrane of chloroplasts 21	tic21, putative, expressed
	4	5718507-5721635	S4_5723985	5723985	5677473	4_2	-41.034	-44.162	0.08114	5.97e-06	0.117732	ΦPSII	recovery	translocon at inner membrane of chloroplasts 21	tic21, putative, expressed
	4	5718507-5721635	S4_5723985	5723985	5677473	4_2	-41.034	-44.162	0.06905	1.24e-05	0.122096	E	recovery	translocon at inner membrane of chloroplasts 21	tic21, putative, expressed
Sobic.004G070900	4	5726939-5728555	S4_5723712	5723712	5677200	4_2	-49.739	-51.355	0.07175	1.16e-05	0.0854166	gs	recovery	myb domain protein r1	myb-like DNA-binding domain containing protein, putative, expressed
	4	5726939-5728555	S4_5723712	5723712	5677200	4_2	-49.739	-51.355	0.07183	1.43e-05	0.117732	ΦPSII	recovery	myb domain protein r1	myb-like DNA-binding domain containing protein, putative, expressed
	4	5726939-5728555	S4_5723712	5723712	5677200	4_2	-49.739	-51.355	0.06746	1.79e-05	0.122096	E	recovery	myb domain protein r1	myb-like DNA-binding domain containing protein, putative, expressed
	4	5726939-5728555	S4_5723722	5723722	5677210	4_2	-49.729	-51.345	0.07175	1.16e-05	0.0854166	gs	recovery	myb domain protein r1	myb-like DNA-binding domain containing protein, putative, expressed
	4	5726939-5728555	S4_5723722	5723722	5677210	4_2	-49.729	-51.345	0.07183	1.43e-05	0.117732	ΦPSII	recovery	myb domain protein r1	myb-like DNA-binding domain containing protein, putative, expressed
	4	5726939-5728555	S4_5723722	5723722	5677210	4_2	-49.729	-51.345	0.06746	1.79e-05	0.122096	E	recovery	myb domain protein r1	myb-like DNA-binding domain containing protein, putative, expressed
	4	5726939-5728555	S4_5723735	5723735	5677223	4_2	-49.716	-51.332	0.07175	1.16e-05	0.0854166	gs	recovery	myb domain protein r1	myb-like DNA-binding domain containing protein, putative, expressed
	4	5726939-5728555	S4_5723735	5723735	5677223	4_2	-49.716	-51.332	0.07183	1.43e-05	0.117732	ΦPSII	recovery	myb domain protein r1	myb-like DNA-binding domain containing protein, putative, expressed
	4	5726939-5728555	S4_5723735	5723735	5677223	4_2	-49.716	-51.332	0.06746	1.79e-05	0.122096	E	recovery	myb domain protein r1	myb-like DNA-binding domain containing protein, putative, expressed
	4	5726939-5728555	S4_5723965	5723965	5677453	4_2	-49.486	-51.102	0.07679	5.22e-06	0.0854166	gs	recovery	myb domain protein r1	myb-like DNA-binding domain containing protein, putative, expressed
	4	5726939-5728555	S4_5723965	5723965	5677453	4_2	-49.486	-51.102	0.08114	5.97e-06	0.117732	ΦPSII	recovery	myb domain protein r1	myb-like DNA-binding domain containing protein, putative, expressed
	4	5726939-5728555	S4_5723965	5723965	5677453	4_2	-49.486	-51.102	0.06905	1.24e-05	0.122096	E	recovery	myb domain protein r1	myb-like DNA-binding domain containing protein, putative, expressed
	4	5726939-5728555	S4_5723985	5723985	5677473	4_2	-49.466	-51.082	0.07679	5.22e-06	0.0854166	gs	recovery	myb domain protein r1	myb-like DNA-binding domain containing protein, putative, expressed
	4	5726939-5728555	S4_5723985	5723985	5677473	4_2	-49.466	-51.082	0.08114	5.97e-06	0.117732	ΦPSII	recovery	myb domain protein r1	myb-like DNA-binding domain containing protein, putative, expressed
	4	5726939-5728555	S4_5723985	5723985	5677473	4_2	-49.466	-51.082	0.06905	1.24e-05	0.122096	E	recovery	myb domain protein r1	myb-like DNA-binding domain containing protein, putative, expressed
Sobic.004G071000	4	5728604-5734362	S4_5723712	5723712	5677200	4_2	-51.404	-57.162	0.07175	1.16e-05	0.0854166	gs	recovery	GroES-like zinc-binding alcohol dehydrogenase family protein	dehydrogenase, putative, expressed
	4	5728604-5734362	S4_5723712	5723712	5677200	4_2	-51.404	-57.162	0.07183	1.43e-05	0.117732	ΦPSII	recovery	GroES-like zinc-binding alcohol dehydrogenase family protein	dehydrogenase, putative, expressed
	4	5728604-5734362	S4_5723712	5723712	5677200	4_2	-51.404	-57.162	0.06746	1.79e-05	0.122096	E	recovery	GroES-like zinc-binding alcohol dehydrogenase family protein	dehydrogenase, putative, expressed
	4	5728604-5734362	S4_5723722	5723722	5677210	4_2	-51.394	-57.152	0.07175	1.16e-05	0.0854166	gs	recovery	GroES-like zinc-binding alcohol dehydrogenase family protein	dehydrogenase, putative, expressed
	4	5728604-5734362	S4_5723722	5723722	5677210	4_2	-51.394	-57.152	0.07183	1.43e-05	0.117732	ΦPSII	recovery	GroES-like zinc-binding alcohol dehydrogenase family protein	dehydrogenase, putative, expressed
	4	5728604-5734362	S4_5723722	5723722	5677210	4_2	-51.394	-57.152	0.06746	1.79e-05	0.122096	E	recovery	GroES-like zinc-binding alcohol dehydrogenase family protein	dehydrogenase, putative, expressed
	4	5728604-5734362	S4_5723735	5723735	5677223	4_2	-51.381	-57.139	0.07175	1.16e-05	0.0854166	gs	recovery	GroES-like zinc-binding alcohol dehydrogenase family protein	dehydrogenase, putative, expressed
	4	5728604-5734362	S4_5723735	5723735	5677223	4_2	-51.381	-57.139	0.07183	1.43e-05	0.117732	ΦPSII	recovery	GroES-like zinc-binding alcohol dehydrogenase family protein	dehydrogenase, putative, expressed
	4	5728604-5734362	S4_5723735	5723735	5677223	4_2	-51.381	-57.139	0.06746	1.79e-05	0.122096	E	recovery	GroES-like zinc-binding alcohol dehydrogenase family protein	dehydrogenase, putative, expressed
	4	5728604-5734362	S4_5723965	5723965	5677453	4_2	-51.151	-56.909	0.07679	5.22e-06	0.0854166	gs	recovery	GroES-like zinc-binding alcohol dehydrogenase family protein	dehydrogenase, putative, expressed
	4	5728604-5734362	S4_5723965	5723965	5677453	4_2	-51.151	-56.909	0.08114	5.97e-06	0.117732	ΦPSII	recovery	GroES-like zinc-binding alcohol dehydrogenase family protein	dehydrogenase, putative, expressed
	4	5728604-5734362	S4_5723965	5723965	5677453	4_2	-51.151	-56.909	0.06905	1.24e-05	0.122096	E	recovery	GroES-like zinc-binding alcohol dehydrogenase family protein	dehydrogenase, putative, expressed
	4	5728604-5734362	S4_5723985	5723985	5677473	4_2	-51.131	-56.889	0.07679	5.22e-06	0.0854166	gs	recovery	GroES-like zinc-binding alcohol dehydrogenase family protein	dehydrogenase, putative, expressed
	4	5728604-5734362	S4_5723985	5723985	5677473	4_2	-51.131	-56.889	0.08114	5.97e-06	0.117732	ΦPSII	recovery	GroES-like zinc-binding alcohol dehydrogenase family protein	dehydrogenase, putative, expressed
	4	5728604-5734362	S4_5723985	5723985	5677473	4_2	-51.131	-56.889	0.06905	1.24e-05	0.122096	E	recovery	GroES-like zinc-binding alcohol dehydrogenase family protein	dehydrogenase, putative, expressed
Sobic.004G149200	4	46905471-46912541	S4_46364030	46364030	46960996	4_3	55.525	48.455	0.05609	2.98e-05	0.0854166	gs	recovery	ankyrin repeat family protein	ankyrin, putative, expressed
	4	46905471-46912541	S4_46364036	46364036	46961002	4_3	55.531	48.461	0.05609	2.98e-05	0.0854166	gs	recovery	ankyrin repeat family protein	ankyrin, putative, expressed
	4	46905471-46912541	S4_46364048	46364048	46961014	4_3	55.543	48.473	0.05609	2.98e-05	0.0854166	gs	recovery	ankyrin repeat family protein	ankyrin, putative, expressed
Sobic.004G149400	4	46915533-46923029	S4_46364030	46364030	46960996	4_3	45.463	37.967	0.05609	2.98e-05	0.0854166	gs	recovery	ankyrin repeat family protein	ankyrin, putative, expressed
	4	46915533-46923029	S4_46364036	46364036	46961002	4_3	45.469	37.973	0.05609	2.98e-05	0.0854166	gs	recovery	ankyrin repeat family protein	ankyrin, putative, expressed
	4	46915533-46923029	S4_46364048	46364048	46961014	4_3	45.481	37.985	0.05609	2.98e-05	0.0854166	gs	recovery	ankyrin repeat family protein	ankyrin, putative, expressed
Sobic.004G149433	4	46929253-46930477	S4_46364030	46364030	46960996	4_3	31.743	30.519	0.05609	2.98e-05	0.0854166	gs	recovery
	4	46929253-46930477	S4_46364036	46364036	46961002	4_3	31.749	30.525	0.05609	2.98e-05	0.0854166	gs	recovery
	4	46929253-46930477	S4_46364048	46364048	46961014	4_3	31.761	30.537	0.05609	2.98e-05	0.0854166	gs	recovery
Sobic.004G149466	4	46930572-46935381	S4_46364030	46364030	46960996	4_3	30.424	25.615	0.05609	2.98e-05	0.0854166	gs	recovery	ARM repeat superfamily protein	U-box domain-containing protein, putative, expressed
	4	46930572-46935381	S4_46364036	46364036	46961002	4_3	30.43	25.621	0.05609	2.98e-05	0.0854166	gs	recovery	ARM repeat superfamily protein	U-box domain-containing protein, putative, expressed
	4	46930572-46935381	S4_46364048	46364048	46961014	4_3	30.442	25.633	0.05609	2.98e-05	0.0854166	gs	recovery	ARM repeat superfamily protein	U-box domain-containing protein, putative, expressed
Sobic.004G149500	4	46940174-46940926	S4_46364030	46364030	46960996	4_3	20.822	20.07	0.05609	2.98e-05	0.0854166	gs	recovery		expressed protein
	4	46940174-46940926	S4_46364036	46364036	46961002	4_3	20.828	20.076	0.05609	2.98e-05	0.0854166	gs	recovery		expressed protein
	4	46940174-46940926	S4_46364048	46364048	46961014	4_3	20.84	20.088	0.05609	2.98e-05	0.0854166	gs	recovery		expressed protein
Sobic.004G149600	4	46964961-46968516	S4_46364030	46364030	46960996	4_3	-3.965	-7.52	0.05609	2.98e-05	0.0854166	gs	recovery
	4	46964961-46968516	S4_46364036	46364036	46961002	4_3	-3.959	-7.514	0.05609	2.98e-05	0.0854166	gs	recovery
	4	46964961-46968516	S4_46364048	46364048	46961014	4_3	-3.947	-7.502	0.05609	2.98e-05	0.0854166	gs	recovery
Sobic.004G149700	4	46974884-46983120	S4_46364030	46364030	46960996	4_3	-13.888	-22.124	0.05609	2.98e-05	0.0854166	gs	recovery	Root hair defective 3 GTP-binding protein (RHD3)	SEY1, putative, expressed
	4	46974884-46983120	S4_46364036	46364036	46961002	4_3	-13.882	-22.118	0.05609	2.98e-05	0.0854166	gs	recovery	Root hair defective 3 GTP-binding protein (RHD3)	SEY1, putative, expressed
	4	46974884-46983120	S4_46364048	46364048	46961014	4_3	-13.87	-22.106	0.05609	2.98e-05	0.0854166	gs	recovery	Root hair defective 3 GTP-binding protein (RHD3)	SEY1, putative, expressed
Sobic.004G198701	4	54998509-55000217	S4_54374776	54374776	55054490	4_4	55.981	54.273	0.08401	2.02e-05	0.0854166	gs	recovery
Sobic.004G198800	4	55002464-55007977	S4_54374776	54374776	55054490	4_4	52.026	46.513	0.08401	2.02e-05	0.0854166	gs	recovery	Calcineurin-like metallo-phosphoesterase superfamily protein	expressed protein
Sobic.004G198900	4	55008797-55016421	S4_54374776	54374776	55054490	4_4	45.693	38.069	0.08401	2.02e-05	0.0854166	gs	recovery	ARM repeat superfamily protein	expressed protein
Sobic.004G199000	4	55015850-55017536	S4_54374776	54374776	55054490	4_4	38.64	36.954	0.08401	2.02e-05	0.0854166	gs	recovery	ferredoxin-related	expressed protein
Sobic.004G199100	4	55022669-55023110	S4_54374776	54374776	55054490	4_4	31.821	31.38	0.08401	2.02e-05	0.0854166	gs	recovery
Sobic.004G199200	4	55024467-55033022	S4_54374776	54374776	55054490	4_4	30.023	21.468	0.08401	2.02e-05	0.0854166	gs	recovery	DNA mismatch repair protein, putative	expressed protein
Sobic.004G199300	4	55038406-55041601	S4_54374776	54374776	55054490	4_4	16.084	12.889	0.08401	2.02e-05	0.0854166	gs	recovery	Hypoxia-responsive family protein	hypoxia-responsive family protein, putative, expressed
Sobic.004G199400	4	55046362-55049398	S4_54374776	54374776	55054490	4_4	8.128	5.092	0.08401	2.02e-05	0.0854166	gs	recovery	Tetratricopeptide repeat (TPR)-like superfamily protein	pentatricopeptide repeat protein PPR986-12, putative, expressed
Sobic.004G199500	4	55049996-55053418	S4_54374776	54374776	55054490	4_4	4.494	1.072	0.08401	2.02e-05	0.0854166	gs	recovery		CRP12 - Cysteine-rich family protein precursor, expressed
Sobic.004G199600	4	55053419-55055020	S4_54374776	54374776	55054490	4_4	1.071	-0.53	0.08401	2.02e-05	0.0854166	gs	recovery	Protein of unknown function (DUF581)	DUF581 domain containing protein, expressed
Sobic.004G199700	4	55058007-55062191	S4_54374776	54374776	55054490	4_4	-3.517	-7.701	0.08401	2.02e-05	0.0854166	gs	recovery	ARM-repeat/Tetratricopeptide repeat (TPR)-like protein	expressed protein
Sobic.004G199800	4	55068049-55068903	S4_54374776	54374776	55054490	4_4	-13.559	-14.413	0.08401	2.02e-05	0.0854166	gs	recovery
Sobic.004G199900	4	55069475-55072746	S4_54374776	54374776	55054490	4_4	-14.985	-18.256	0.08401	2.02e-05	0.0854166	gs	recovery	phosphate transporter 2;1	inorganic phosphate transporter 2-1, chloroplast precursor, putative, expressed
Sobic.004G200000	4	55070589-55074567	S4_54374776	54374776	55054490	4_4	-16.099	-20.077	0.08401	2.02e-05	0.0854166	gs	recovery		expressed protein
Sobic.004G200100	4	55074936-55077124	S4_54374776	54374776	55054490	4_4	-20.446	-22.634	0.08401	2.02e-05	0.0854166	gs	recovery	plant intracellular ras group-related LRR 1	leucine-rich repeat family protein, putative, expressed
Sobic.004G200200	4	55077385-55083379	S4_54374776	54374776	55054490	4_4	-22.895	-28.889	0.08401	2.02e-05	0.0854166	gs	recovery	ubiquitin-associated (UBA)/TS-N domain-containing protein / octicosapeptide/Phox/Bemp1 (PB1) domain-containing protein	joka2, putative, expressed
Sobic.004G200400	4	55092417-55097302	S4_54374776	54374776	55054490	4_4	-37.927	-42.812	0.08401	2.02e-05	0.0854166	gs	recovery	Protein kinase superfamily protein	protein kinase domain containing protein, expressed
Sobic.004G200501	4	55098377-55099944	S4_54374776	54374776	55054490	4_4	-43.887	-45.454	0.08401	2.02e-05	0.0854166	gs	recovery
Sobic.004G200600	4	55099665-55103007	S4_54374776	54374776	55054490	4_4	-45.175	-48.517	0.08401	2.02e-05	0.0854166	gs	recovery
Sobic.004G203666	4	55545888-55546822	S4_54915096	54915096	55591398	4_5	45.51	44.576	0.06467	3.16e-05	0.0854166	gs	recovery
Sobic.004G203700	4	55548397-55551314	S4_54915096	54915096	55591398	4_5	43.001	40.084	0.06467	3.16e-05	0.0854166	gs	recovery	Ubiquitin-like superfamily protein	ubiquitin family protein, putative, expressed
Sobic.004G203800	4	55555334-55560075	S4_54915096	54915096	55591398	4_5	36.064	31.323	0.06467	3.16e-05	0.0854166	gs	recovery		steroid nuclear receptor, ligand-binding, putative, expressed
Sobic.004G203900	4	55560052-55563109	S4_54915096	54915096	55591398	4_5	31.346	28.289	0.06467	3.16e-05	0.0854166	gs	recovery	beta-ketoacyl reductase 1	oxidoreductase, short chain dehydrogenase/reductase family, putative, expressed
Sobic.004G204000	4	55566314-55571371	S4_54915096	54915096	55591398	4_5	25.084	20.027	0.06467	3.16e-05	0.0854166	gs	recovery	AP2/B3-like transcriptional factor family protein	B3 DNA binding domain containing protein, expressed
Sobic.004G204100	4	55575024-55582720	S4_54915096	54915096	55591398	4_5	16.374	8.678	0.06467	3.16e-05	0.0854166	gs	recovery		expressed protein
Sobic.004G204200	4	55584716-55591551	S4_54915096	54915096	55591398	4_5	6.682	-0.153	0.06467	3.16e-05	0.0854166	gs	recovery	embryo defective 2423	EMB2423, putative, expressed
Sobic.004G204300	4	55592369-55593346	S4_54915096	54915096	55591398	4_5	-0.971	-1.948	0.06467	3.16e-05	0.0854166	gs	recovery	CYCLIN A3;4	cyclin, putative, expressed
Sobic.004G204400	4	55595067-55600236	S4_54915096	54915096	55591398	4_5	-3.669	-8.838	0.06467	3.16e-05	0.0854166	gs	recovery		OsFBX309 - F-box domain containing protein, expressed
Sobic.004G204500	4	55602107-55603854	S4_54915096	54915096	55591398	4_5	-10.709	-12.456	0.06467	3.16e-05	0.0854166	gs	recovery		expressed protein
Sobic.004G204600	4	55604255-55617470	S4_54915096	54915096	55591398	4_5	-12.857	-26.072	0.06467	3.16e-05	0.0854166	gs	recovery	Protein phosphatase 2C family protein	protein phosphatase 2C containing protein, expressed
Sobic.004G204650	4	55609001-55612143	S4_54915096	54915096	55591398	4_5	-17.603	-20.745	0.06467	3.16e-05	0.0854166	gs	recovery
Sobic.004G204700	4	55618969-55620231	S4_54915096	54915096	55591398	4_5	-27.571	-28.833	0.06467	3.16e-05	0.0854166	gs	recovery	F-box and associated interaction domains-containing protein	OsFBX230 - F-box domain containing protein, expressed
Sobic.004G204800	4	55622304-55625579	S4_54915096	54915096	55591398	4_5	-30.906	-34.181	0.06467	3.16e-05	0.0854166	gs	recovery	26S proteasome, regulatory subunit Rpn7;Proteasome component (PCI) domain	26S proteasome non-ATPase regulatory subunit 6, putative, expressed
Sobic.004G204900	4	55632561-55639949	S4_54915096	54915096	55591398	4_5	-41.163	-48.551	0.06467	3.16e-05	0.0854166	gs	recovery	glucose-6-phosphate dehydrogenase 6	glucose-6-phosphate 1-dehydrogenase, cytoplasmic isoform, putative, expressed
Sobic.004G205000	4	55640128-55643970	S4_54915096	54915096	55591398	4_5	-48.73	-52.572	0.06467	3.16e-05	0.0854166	gs	recovery	nucleotide binding protein 35	nucleotide-binding protein 1, putative, expressed
Sobic.004G205100	4	55645511-55649270	S4_54915096	54915096	55591398	4_5	-54.113	-57.872	0.06467	3.16e-05	0.0854166	gs	recovery	glyceraldehyde-3-phosphate dehydrogenase C2	glyceraldehyde-3-phosphate dehydrogenase, putative, expressed
Sobic.004G273400	4	61718402-61724535	S4_61122741	61122741	61773638	4_6	55.236	49.103	0.08955	4.5e-07	0.0498507	A	area	oligopeptide transporter 4	oligopeptide transporter, putative, expressed
	4	61718402-61724535	S4_61122741	61122741	61773638	4_6	55.236	49.103	0.09437	3.62e-07	0.040417	E	area	oligopeptide transporter 4	oligopeptide transporter, putative, expressed
	4	61718402-61724535	S4_61122741	61122741	61773638	4_6	55.236	49.103	0.0818	2.77e-06	0.120964	E	drought	oligopeptide transporter 4	oligopeptide transporter, putative, expressed
Sobic.004G273500	4	61726271-61733729	S4_61122741	61122741	61773638	4_6	47.367	39.909	0.08955	4.5e-07	0.0498507	A	area	oligopeptide transporter 4	oligopeptide transporter, putative, expressed
	4	61726271-61733729	S4_61122741	61122741	61773638	4_6	47.367	39.909	0.09437	3.62e-07	0.040417	E	area	oligopeptide transporter 4	oligopeptide transporter, putative, expressed
	4	61726271-61733729	S4_61122741	61122741	61773638	4_6	47.367	39.909	0.0818	2.77e-06	0.120964	E	drought	oligopeptide transporter 4	oligopeptide transporter, putative, expressed
Sobic.004G273550	4	61731459-61735602	S4_61122741	61122741	61773638	4_6	42.179	38.036	0.08955	4.5e-07	0.0498507	A	area		expressed protein
	4	61731459-61735602	S4_61122741	61122741	61773638	4_6	42.179	38.036	0.09437	3.62e-07	0.040417	E	area		expressed protein
	4	61731459-61735602	S4_61122741	61122741	61773638	4_6	42.179	38.036	0.0818	2.77e-06	0.120964	E	drought		expressed protein
Sobic.004G273600	4	61735552-61738683	S4_61122741	61122741	61773638	4_6	38.086	34.955	0.08955	4.5e-07	0.0498507	A	area	RNA-binding (RRM/RBD/RNP motifs) family protein	RNA recognition motif containing protein, putative, expressed
	4	61735552-61738683	S4_61122741	61122741	61773638	4_6	38.086	34.955	0.09437	3.62e-07	0.040417	E	area	RNA-binding (RRM/RBD/RNP motifs) family protein	RNA recognition motif containing protein, putative, expressed
	4	61735552-61738683	S4_61122741	61122741	61773638	4_6	38.086	34.955	0.0818	2.77e-06	0.120964	E	drought	RNA-binding (RRM/RBD/RNP motifs) family protein	RNA recognition motif containing protein, putative, expressed
Sobic.004G273800	4	61765784-61767930	S4_61122741	61122741	61773638	4_6	7.854	5.708	0.08955	4.5e-07	0.0498507	A	area	myb domain protein 63	MYB family transcription factor, putative, expressed
	4	61765784-61767930	S4_61122741	61122741	61773638	4_6	7.854	5.708	0.09437	3.62e-07	0.040417	E	area	myb domain protein 63	MYB family transcription factor, putative, expressed
	4	61765784-61767930	S4_61122741	61122741	61773638	4_6	7.854	5.708	0.0818	2.77e-06	0.120964	E	drought	myb domain protein 63	MYB family transcription factor, putative, expressed
Sobic.004G273900	4	61770602-61771875	S4_61122741	61122741	61773638	4_6	3.036	1.763	0.08955	4.5e-07	0.0498507	A	area	Peroxidase superfamily protein	peroxidase precursor, putative, expressed
	4	61770602-61771875	S4_61122741	61122741	61773638	4_6	3.036	1.763	0.09437	3.62e-07	0.040417	E	area	Peroxidase superfamily protein	peroxidase precursor, putative, expressed
	4	61770602-61771875	S4_61122741	61122741	61773638	4_6	3.036	1.763	0.0818	2.77e-06	0.120964	E	drought	Peroxidase superfamily protein	peroxidase precursor, putative, expressed
Sobic.004G274000	4	61772540-61773634	S4_61122741	61122741	61773638	4_6	1.098	0.004	0.08955	4.5e-07	0.0498507	A	area	MAP kinase kinase 10	STE_MEK_ste7_MAP2K.4 - STE kinases include homologs to sterile 7, sterile 11 and sterile 20 from yeast, expressed
	4	61772540-61773634	S4_61122741	61122741	61773638	4_6	1.098	0.004	0.09437	3.62e-07	0.040417	E	area	MAP kinase kinase 10	STE_MEK_ste7_MAP2K.4 - STE kinases include homologs to sterile 7, sterile 11 and sterile 20 from yeast, expressed
	4	61772540-61773634	S4_61122741	61122741	61773638	4_6	1.098	0.004	0.0818	2.77e-06	0.120964	E	drought	MAP kinase kinase 10	STE_MEK_ste7_MAP2K.4 - STE kinases include homologs to sterile 7, sterile 11 and sterile 20 from yeast, expressed
Sobic.004G274100	4	61774575-61778118	S4_61122741	61122741	61773638	4_6	-0.937	-4.48	0.08955	4.5e-07	0.0498507	A	area	Protein kinase superfamily protein	expressed protein
	4	61774575-61778118	S4_61122741	61122741	61773638	4_6	-0.937	-4.48	0.09437	3.62e-07	0.040417	E	area	Protein kinase superfamily protein	expressed protein
	4	61774575-61778118	S4_61122741	61122741	61773638	4_6	-0.937	-4.48	0.0818	2.77e-06	0.120964	E	drought	Protein kinase superfamily protein	expressed protein
Sobic.004G274200	4	61779005-61786882	S4_61122741	61122741	61773638	4_6	-5.367	-13.244	0.08955	4.5e-07	0.0498507	A	area	NDR1/HIN1-like 8	ara54-like RING finger protein, putative, expressed
	4	61779005-61786882	S4_61122741	61122741	61773638	4_6	-5.367	-13.244	0.09437	3.62e-07	0.040417	E	area	NDR1/HIN1-like 8	ara54-like RING finger protein, putative, expressed
	4	61779005-61786882	S4_61122741	61122741	61773638	4_6	-5.367	-13.244	0.0818	2.77e-06	0.120964	E	drought	NDR1/HIN1-like 8	ara54-like RING finger protein, putative, expressed
Sobic.004G274300	4	61784962-61786177	S4_61122741	61122741	61773638	4_6	-11.324	-12.539	0.08955	4.5e-07	0.0498507	A	area	NAC (No Apical Meristem) domain transcriptional regulator superfamily protein	no apical meristem protein, putative, expressed
	4	61784962-61786177	S4_61122741	61122741	61773638	4_6	-11.324	-12.539	0.09437	3.62e-07	0.040417	E	area	NAC (No Apical Meristem) domain transcriptional regulator superfamily protein	no apical meristem protein, putative, expressed
	4	61784962-61786177	S4_61122741	61122741	61773638	4_6	-11.324	-12.539	0.0818	2.77e-06	0.120964	E	drought	NAC (No Apical Meristem) domain transcriptional regulator superfamily protein	no apical meristem protein, putative, expressed
Sobic.004G274400	4	61791760-61796307	S4_61122741	61122741	61773638	4_6	-18.122	-22.669	0.08955	4.5e-07	0.0498507	A	area	Acyl-CoA N-acyltransferases (NAT) superfamily protein	GCN5-related N-acetyltransferase, putative, expressed
	4	61791760-61796307	S4_61122741	61122741	61773638	4_6	-18.122	-22.669	0.09437	3.62e-07	0.040417	E	area	Acyl-CoA N-acyltransferases (NAT) superfamily protein	GCN5-related N-acetyltransferase, putative, expressed
	4	61791760-61796307	S4_61122741	61122741	61773638	4_6	-18.122	-22.669	0.0818	2.77e-06	0.120964	E	drought	Acyl-CoA N-acyltransferases (NAT) superfamily protein	GCN5-related N-acetyltransferase, putative, expressed
Sobic.004G274500	4	61797921-61799697	S4_61122741	61122741	61773638	4_6	-24.283	-26.059	0.08955	4.5e-07	0.0498507	A	area	F-box/RNI-like superfamily protein	OsFBD8 - F-box and FBD domain containing protein, expressed
	4	61797921-61799697	S4_61122741	61122741	61773638	4_6	-24.283	-26.059	0.09437	3.62e-07	0.040417	E	area	F-box/RNI-like superfamily protein	OsFBD8 - F-box and FBD domain containing protein, expressed
	4	61797921-61799697	S4_61122741	61122741	61773638	4_6	-24.283	-26.059	0.0818	2.77e-06	0.120964	E	drought	F-box/RNI-like superfamily protein	OsFBD8 - F-box and FBD domain containing protein, expressed
Sobic.004G274600	4	61806550-61813471	S4_61122741	61122741	61773638	4_6	-32.912	-39.833	0.08955	4.5e-07	0.0498507	A	area	P-glycoprotein 2	multidrug resistance protein, putative, expressed
	4	61806550-61813471	S4_61122741	61122741	61773638	4_6	-32.912	-39.833	0.09437	3.62e-07	0.040417	E	area	P-glycoprotein 2	multidrug resistance protein, putative, expressed
	4	61806550-61813471	S4_61122741	61122741	61773638	4_6	-32.912	-39.833	0.0818	2.77e-06	0.120964	E	drought	P-glycoprotein 2	multidrug resistance protein, putative, expressed
Sobic.004G274700	4	61817845-61820755	S4_61122741	61122741	61773638	4_6	-44.207	-47.117	0.08955	4.5e-07	0.0498507	A	area	SNARE associated Golgi protein family	SNARE associated Golgi protein, putative, expressed
	4	61817845-61820755	S4_61122741	61122741	61773638	4_6	-44.207	-47.117	0.09437	3.62e-07	0.040417	E	area	SNARE associated Golgi protein family	SNARE associated Golgi protein, putative, expressed
	4	61817845-61820755	S4_61122741	61122741	61773638	4_6	-44.207	-47.117	0.0818	2.77e-06	0.120964	E	drought	SNARE associated Golgi protein family	SNARE associated Golgi protein, putative, expressed
Sobic.004G274800	4	61822795-61826114	S4_61122741	61122741	61773638	4_6	-49.157	-52.476	0.08955	4.5e-07	0.0498507	A	area	Plant protein of unknown function (DUF827)	retrotransposon protein, putative, unclassified, expressed
	4	61822795-61826114	S4_61122741	61122741	61773638	4_6	-49.157	-52.476	0.09437	3.62e-07	0.040417	E	area	Plant protein of unknown function (DUF827)	retrotransposon protein, putative, unclassified, expressed
	4	61822795-61826114	S4_61122741	61122741	61773638	4_6	-49.157	-52.476	0.0818	2.77e-06	0.120964	E	drought	Plant protein of unknown function (DUF827)	retrotransposon protein, putative, unclassified, expressed
Sobic.004G281200	4	62358257-62360949	S4_61757012	61757012	62405510	4_7	47.253	44.561	0.08562	5.36e-06	0.155114	E	drought	SCARECROW-like 8	chitin-inducible gibberellin-responsive protein 2, putative, expressed
Sobic.004G281300	4	62365276-62369664	S4_61757012	61757012	62405510	4_7	40.234	35.846	0.08562	5.36e-06	0.155114	E	drought	protein kinase family protein / peptidoglycan-binding LysM domain-containing protein	protein kinase domain containing protein, expressed
Sobic.004G281400	4	62379438-62380103	S4_61757012	61757012	62405510	4_7	26.072	25.407	0.08562	5.36e-06	0.155114	E	drought	brassinosteroid-responsive RING-H2	zinc finger, C3HC4 type domain containing protein, expressed
	4	62379438-62380103	S4_61776859	61776859	62425357	4_7	45.919	45.254	0.10985	9.36e-07	0.111491	Fv'/Fm'	ratio drought-control	brassinosteroid-responsive RING-H2	zinc finger, C3HC4 type domain containing protein, expressed
	4	62379438-62380103	S4_61776859	61776859	62425357	4_7	45.919	45.254	0.10768	1.28e-06	0.156875	ΦPSII	ratio drought-control	brassinosteroid-responsive RING-H2	zinc finger, C3HC4 type domain containing protein, expressed
	4	62379438-62380103	S4_61776859	61776859	62425357	4_7	45.919	45.254	0.10521	3.46e-06	0.116216	E	area	brassinosteroid-responsive RING-H2	zinc finger, C3HC4 type domain containing protein, expressed
	4	62379438-62380103	S4_61776859	61776859	62425357	4_7	45.919	45.254	0.1106	1.36e-06	0.120964	E	drought	brassinosteroid-responsive RING-H2	zinc finger, C3HC4 type domain containing protein, expressed
Sobic.004G281500	4	62387427-62389778	S4_61757012	61757012	62405510	4_7	18.083	15.732	0.08562	5.36e-06	0.155114	E	drought	Protein of unknown function (DUF604)	fringe-related protein, putative, expressed
	4	62387427-62389778	S4_61776859	61776859	62425357	4_7	37.93	35.579	0.10985	9.36e-07	0.111491	Fv'/Fm'	ratio drought-control	Protein of unknown function (DUF604)	fringe-related protein, putative, expressed
	4	62387427-62389778	S4_61776859	61776859	62425357	4_7	37.93	35.579	0.10768	1.28e-06	0.156875	ΦPSII	ratio drought-control	Protein of unknown function (DUF604)	fringe-related protein, putative, expressed
	4	62387427-62389778	S4_61776859	61776859	62425357	4_7	37.93	35.579	0.10521	3.46e-06	0.116216	E	area	Protein of unknown function (DUF604)	fringe-related protein, putative, expressed
	4	62387427-62389778	S4_61776859	61776859	62425357	4_7	37.93	35.579	0.1106	1.36e-06	0.120964	E	drought	Protein of unknown function (DUF604)	fringe-related protein, putative, expressed
Sobic.004G281600	4	62389615-62394459	S4_61757012	61757012	62405510	4_7	15.895	11.051	0.08562	5.36e-06	0.155114	E	drought	Mechanosensitive ion channel protein	uncharacterized mscS family protein, putative, expressed
	4	62389615-62394459	S4_61776859	61776859	62425357	4_7	35.742	30.898	0.10985	9.36e-07	0.111491	Fv'/Fm'	ratio drought-control	Mechanosensitive ion channel protein	uncharacterized mscS family protein, putative, expressed
	4	62389615-62394459	S4_61776859	61776859	62425357	4_7	35.742	30.898	0.10768	1.28e-06	0.156875	ΦPSII	ratio drought-control	Mechanosensitive ion channel protein	uncharacterized mscS family protein, putative, expressed
	4	62389615-62394459	S4_61776859	61776859	62425357	4_7	35.742	30.898	0.10521	3.46e-06	0.116216	E	area	Mechanosensitive ion channel protein	uncharacterized mscS family protein, putative, expressed
	4	62389615-62394459	S4_61776859	61776859	62425357	4_7	35.742	30.898	0.1106	1.36e-06	0.120964	E	drought	Mechanosensitive ion channel protein	uncharacterized mscS family protein, putative, expressed
Sobic.004G281700	4	62397317-62398331	S4_61757012	61757012	62405510	4_7	8.193	7.179	0.08562	5.36e-06	0.155114	E	drought	Protein of unknown function (DUF1264)	DUF1264 domain containing protein, putative, expressed
	4	62397317-62398331	S4_61776859	61776859	62425357	4_7	28.04	27.026	0.10985	9.36e-07	0.111491	Fv'/Fm'	ratio drought-control	Protein of unknown function (DUF1264)	DUF1264 domain containing protein, putative, expressed
	4	62397317-62398331	S4_61776859	61776859	62425357	4_7	28.04	27.026	0.10768	1.28e-06	0.156875	ΦPSII	ratio drought-control	Protein of unknown function (DUF1264)	DUF1264 domain containing protein, putative, expressed
	4	62397317-62398331	S4_61776859	61776859	62425357	4_7	28.04	27.026	0.10521	3.46e-06	0.116216	E	area	Protein of unknown function (DUF1264)	DUF1264 domain containing protein, putative, expressed
	4	62397317-62398331	S4_61776859	61776859	62425357	4_7	28.04	27.026	0.1106	1.36e-06	0.120964	E	drought	Protein of unknown function (DUF1264)	DUF1264 domain containing protein, putative, expressed
Sobic.004G281750	4	62403005-62404509	S4_61757012	61757012	62405510	4_7	2.505	1.001	0.08562	5.36e-06	0.155114	E	drought
	4	62403005-62404509	S4_61776859	61776859	62425357	4_7	22.352	20.848	0.10985	9.36e-07	0.111491	Fv'/Fm'	ratio drought-control
	4	62403005-62404509	S4_61776859	61776859	62425357	4_7	22.352	20.848	0.10768	1.28e-06	0.156875	ΦPSII	ratio drought-control
	4	62403005-62404509	S4_61776859	61776859	62425357	4_7	22.352	20.848	0.10521	3.46e-06	0.116216	E	area
	4	62403005-62404509	S4_61776859	61776859	62425357	4_7	22.352	20.848	0.1106	1.36e-06	0.120964	E	drought
Sobic.004G281800	4	62405460-62410611	S4_61757012	61757012	62405510	4_7	0.05	-5.101	0.08562	5.36e-06	0.155114	E	drought	Homeodomain-like superfamily protein	myb-like DNA-binding domain containing protein, expressed
	4	62405460-62410611	S4_61776859	61776859	62425357	4_7	19.897	14.746	0.10985	9.36e-07	0.111491	Fv'/Fm'	ratio drought-control	Homeodomain-like superfamily protein	myb-like DNA-binding domain containing protein, expressed
	4	62405460-62410611	S4_61776859	61776859	62425357	4_7	19.897	14.746	0.10768	1.28e-06	0.156875	ΦPSII	ratio drought-control	Homeodomain-like superfamily protein	myb-like DNA-binding domain containing protein, expressed
	4	62405460-62410611	S4_61776859	61776859	62425357	4_7	19.897	14.746	0.10521	3.46e-06	0.116216	E	area	Homeodomain-like superfamily protein	myb-like DNA-binding domain containing protein, expressed
	4	62405460-62410611	S4_61776859	61776859	62425357	4_7	19.897	14.746	0.1106	1.36e-06	0.120964	E	drought	Homeodomain-like superfamily protein	myb-like DNA-binding domain containing protein, expressed
Sobic.004G281900	4	62410887-62413555	S4_61757012	61757012	62405510	4_7	-5.377	-8.045	0.08562	5.36e-06	0.155114	E	drought	isoprenoid F	2-C-methyl-D-erythritol 2,4-cyclodiphosphate synthase, chloroplast precursor, putative, expressed
	4	62410887-62413555	S4_61776859	61776859	62425357	4_7	14.47	11.802	0.10985	9.36e-07	0.111491	Fv'/Fm'	ratio drought-control	isoprenoid F	2-C-methyl-D-erythritol 2,4-cyclodiphosphate synthase, chloroplast precursor, putative, expressed
	4	62410887-62413555	S4_61776859	61776859	62425357	4_7	14.47	11.802	0.10768	1.28e-06	0.156875	ΦPSII	ratio drought-control	isoprenoid F	2-C-methyl-D-erythritol 2,4-cyclodiphosphate synthase, chloroplast precursor, putative, expressed
	4	62410887-62413555	S4_61776859	61776859	62425357	4_7	14.47	11.802	0.10521	3.46e-06	0.116216	E	area	isoprenoid F	2-C-methyl-D-erythritol 2,4-cyclodiphosphate synthase, chloroplast precursor, putative, expressed
	4	62410887-62413555	S4_61776859	61776859	62425357	4_7	14.47	11.802	0.1106	1.36e-06	0.120964	E	drought	isoprenoid F	2-C-methyl-D-erythritol 2,4-cyclodiphosphate synthase, chloroplast precursor, putative, expressed
Sobic.004G282000	4	62413720-62416292	S4_61757012	61757012	62405510	4_7	-8.21	-10.782	0.08562	5.36e-06	0.155114	E	drought	Pentatricopeptide repeat (PPR) superfamily protein	pentatricopeptide, putative, expressed
	4	62413720-62416292	S4_61776859	61776859	62425357	4_7	11.637	9.065	0.10985	9.36e-07	0.111491	Fv'/Fm'	ratio drought-control	Pentatricopeptide repeat (PPR) superfamily protein	pentatricopeptide, putative, expressed
	4	62413720-62416292	S4_61776859	61776859	62425357	4_7	11.637	9.065	0.10768	1.28e-06	0.156875	ΦPSII	ratio drought-control	Pentatricopeptide repeat (PPR) superfamily protein	pentatricopeptide, putative, expressed
	4	62413720-62416292	S4_61776859	61776859	62425357	4_7	11.637	9.065	0.10521	3.46e-06	0.116216	E	area	Pentatricopeptide repeat (PPR) superfamily protein	pentatricopeptide, putative, expressed
	4	62413720-62416292	S4_61776859	61776859	62425357	4_7	11.637	9.065	0.1106	1.36e-06	0.120964	E	drought	Pentatricopeptide repeat (PPR) superfamily protein	pentatricopeptide, putative, expressed
Sobic.004G282100	4	62416413-62421755	S4_61757012	61757012	62405510	4_7	-10.903	-16.245	0.08562	5.36e-06	0.155114	E	drought	Peptidase family M48 family protein	peptidase, putative, expressed
	4	62416413-62421755	S4_61776859	61776859	62425357	4_7	8.944	3.602	0.10985	9.36e-07	0.111491	Fv'/Fm'	ratio drought-control	Peptidase family M48 family protein	peptidase, putative, expressed
	4	62416413-62421755	S4_61776859	61776859	62425357	4_7	8.944	3.602	0.10768	1.28e-06	0.156875	ΦPSII	ratio drought-control	Peptidase family M48 family protein	peptidase, putative, expressed
	4	62416413-62421755	S4_61776859	61776859	62425357	4_7	8.944	3.602	0.10521	3.46e-06	0.116216	E	area	Peptidase family M48 family protein	peptidase, putative, expressed
	4	62416413-62421755	S4_61776859	61776859	62425357	4_7	8.944	3.602	0.1106	1.36e-06	0.120964	E	drought	Peptidase family M48 family protein	peptidase, putative, expressed
Sobic.004G282200	4	62424374-62425867	S4_61757012	61757012	62405510	4_7	-18.864	-20.357	0.08562	5.36e-06	0.155114	E	drought	Ovate family protein	DUF623 domain containing protein, expressed
	4	62424374-62425867	S4_61776859	61776859	62425357	4_7	0.983	-0.51	0.10985	9.36e-07	0.111491	Fv'/Fm'	ratio drought-control	Ovate family protein	DUF623 domain containing protein, expressed
	4	62424374-62425867	S4_61776859	61776859	62425357	4_7	0.983	-0.51	0.10768	1.28e-06	0.156875	ΦPSII	ratio drought-control	Ovate family protein	DUF623 domain containing protein, expressed
	4	62424374-62425867	S4_61776859	61776859	62425357	4_7	0.983	-0.51	0.10521	3.46e-06	0.116216	E	area	Ovate family protein	DUF623 domain containing protein, expressed
	4	62424374-62425867	S4_61776859	61776859	62425357	4_7	0.983	-0.51	0.1106	1.36e-06	0.120964	E	drought	Ovate family protein	DUF623 domain containing protein, expressed
Sobic.004G282301	4	62427294-62429262	S4_61757012	61757012	62405510	4_7	-21.784	-23.752	0.08562	5.36e-06	0.155114	E	drought
	4	62427294-62429262	S4_61776859	61776859	62425357	4_7	-1.937	-3.905	0.10985	9.36e-07	0.111491	Fv'/Fm'	ratio drought-control
	4	62427294-62429262	S4_61776859	61776859	62425357	4_7	-1.937	-3.905	0.10768	1.28e-06	0.156875	ΦPSII	ratio drought-control
	4	62427294-62429262	S4_61776859	61776859	62425357	4_7	-1.937	-3.905	0.10521	3.46e-06	0.116216	E	area
	4	62427294-62429262	S4_61776859	61776859	62425357	4_7	-1.937	-3.905	0.1106	1.36e-06	0.120964	E	drought
Sobic.004G282400	4	62430009-62433028	S4_61757012	61757012	62405510	4_7	-24.499	-27.518	0.08562	5.36e-06	0.155114	E	drought	Rho GTPase activating protein with PAK-box/P21-Rho-binding domain	rhoGAP domain containing protein, expressed
	4	62430009-62433028	S4_61776859	61776859	62425357	4_7	-4.652	-7.671	0.10985	9.36e-07	0.111491	Fv'/Fm'	ratio drought-control	Rho GTPase activating protein with PAK-box/P21-Rho-binding domain	rhoGAP domain containing protein, expressed
	4	62430009-62433028	S4_61776859	61776859	62425357	4_7	-4.652	-7.671	0.10768	1.28e-06	0.156875	ΦPSII	ratio drought-control	Rho GTPase activating protein with PAK-box/P21-Rho-binding domain	rhoGAP domain containing protein, expressed
	4	62430009-62433028	S4_61776859	61776859	62425357	4_7	-4.652	-7.671	0.10521	3.46e-06	0.116216	E	area	Rho GTPase activating protein with PAK-box/P21-Rho-binding domain	rhoGAP domain containing protein, expressed
	4	62430009-62433028	S4_61776859	61776859	62425357	4_7	-4.652	-7.671	0.1106	1.36e-06	0.120964	E	drought	Rho GTPase activating protein with PAK-box/P21-Rho-binding domain	rhoGAP domain containing protein, expressed
Sobic.004G282500	4	62438357-62443089	S4_61757012	61757012	62405510	4_7	-32.847	-37.579	0.08562	5.36e-06	0.155114	E	drought	Pentatricopeptide repeat (PPR) superfamily protein	PPR repeat domain containing protein, putative, expressed
	4	62438357-62443089	S4_61776859	61776859	62425357	4_7	-13	-17.732	0.10985	9.36e-07	0.111491	Fv'/Fm'	ratio drought-control	Pentatricopeptide repeat (PPR) superfamily protein	PPR repeat domain containing protein, putative, expressed
	4	62438357-62443089	S4_61776859	61776859	62425357	4_7	-13	-17.732	0.10768	1.28e-06	0.156875	ΦPSII	ratio drought-control	Pentatricopeptide repeat (PPR) superfamily protein	PPR repeat domain containing protein, putative, expressed
	4	62438357-62443089	S4_61776859	61776859	62425357	4_7	-13	-17.732	0.10521	3.46e-06	0.116216	E	area	Pentatricopeptide repeat (PPR) superfamily protein	PPR repeat domain containing protein, putative, expressed
	4	62438357-62443089	S4_61776859	61776859	62425357	4_7	-13	-17.732	0.1106	1.36e-06	0.120964	E	drought	Pentatricopeptide repeat (PPR) superfamily protein	PPR repeat domain containing protein, putative, expressed
Sobic.004G282601	4	62447435-62448644	S4_61757012	61757012	62405510	4_7	-41.925	-43.134	0.08562	5.36e-06	0.155114	E	drought	growth-regulating factor 3	growth regulating factor protein, putative, expressed
	4	62447435-62448644	S4_61776859	61776859	62425357	4_7	-22.078	-23.287	0.10985	9.36e-07	0.111491	Fv'/Fm'	ratio drought-control	growth-regulating factor 3	growth regulating factor protein, putative, expressed
	4	62447435-62448644	S4_61776859	61776859	62425357	4_7	-22.078	-23.287	0.10768	1.28e-06	0.156875	ΦPSII	ratio drought-control	growth-regulating factor 3	growth regulating factor protein, putative, expressed
	4	62447435-62448644	S4_61776859	61776859	62425357	4_7	-22.078	-23.287	0.10521	3.46e-06	0.116216	E	area	growth-regulating factor 3	growth regulating factor protein, putative, expressed
	4	62447435-62448644	S4_61776859	61776859	62425357	4_7	-22.078	-23.287	0.1106	1.36e-06	0.120964	E	drought	growth-regulating factor 3	growth regulating factor protein, putative, expressed
Sobic.004G282700	4	62454702-62458057	S4_61757012	61757012	62405510	4_7	-49.192	-52.547	0.08562	5.36e-06	0.155114	E	drought	nucleotide-rhamnose synthase/epimerase-reductase	synthase, putative, expressed
	4	62454702-62458057	S4_61776859	61776859	62425357	4_7	-29.345	-32.7	0.10985	9.36e-07	0.111491	Fv'/Fm'	ratio drought-control	nucleotide-rhamnose synthase/epimerase-reductase	synthase, putative, expressed
	4	62454702-62458057	S4_61776859	61776859	62425357	4_7	-29.345	-32.7	0.10768	1.28e-06	0.156875	ΦPSII	ratio drought-control	nucleotide-rhamnose synthase/epimerase-reductase	synthase, putative, expressed
	4	62454702-62458057	S4_61776859	61776859	62425357	4_7	-29.345	-32.7	0.10521	3.46e-06	0.116216	E	area	nucleotide-rhamnose synthase/epimerase-reductase	synthase, putative, expressed
	4	62454702-62458057	S4_61776859	61776859	62425357	4_7	-29.345	-32.7	0.1106	1.36e-06	0.120964	E	drought	nucleotide-rhamnose synthase/epimerase-reductase	synthase, putative, expressed
Sobic.004G282800	4	62460495-62463332	S4_61757012	61757012	62405510	4_7	-54.985	-57.822	0.08562	5.36e-06	0.155114	E	drought	Glucose-methanol-choline (GMC) oxidoreductase family protein	HOTHEAD precursor, putative, expressed
	4	62460495-62463332	S4_61776859	61776859	62425357	4_7	-35.138	-37.975	0.10985	9.36e-07	0.111491	Fv'/Fm'	ratio drought-control	Glucose-methanol-choline (GMC) oxidoreductase family protein	HOTHEAD precursor, putative, expressed
	4	62460495-62463332	S4_61776859	61776859	62425357	4_7	-35.138	-37.975	0.10768	1.28e-06	0.156875	ΦPSII	ratio drought-control	Glucose-methanol-choline (GMC) oxidoreductase family protein	HOTHEAD precursor, putative, expressed
	4	62460495-62463332	S4_61776859	61776859	62425357	4_7	-35.138	-37.975	0.10521	3.46e-06	0.116216	E	area	Glucose-methanol-choline (GMC) oxidoreductase family protein	HOTHEAD precursor, putative, expressed
	4	62460495-62463332	S4_61776859	61776859	62425357	4_7	-35.138	-37.975	0.1106	1.36e-06	0.120964	E	drought	Glucose-methanol-choline (GMC) oxidoreductase family protein	HOTHEAD precursor, putative, expressed
Sobic.004G282900	4	62464529-62469881	S4_61776859	61776859	62425357	4_7	-39.172	-44.524	0.10985	9.36e-07	0.111491	Fv'/Fm'	ratio drought-control	Major Facilitator Superfamily with SPX (SYG1/Pho81/XPR1) domain-containing protein	uncharacterized membrane protein, putative, expressed
	4	62464529-62469881	S4_61776859	61776859	62425357	4_7	-39.172	-44.524	0.10768	1.28e-06	0.156875	ΦPSII	ratio drought-control	Major Facilitator Superfamily with SPX (SYG1/Pho81/XPR1) domain-containing protein	uncharacterized membrane protein, putative, expressed
	4	62464529-62469881	S4_61776859	61776859	62425357	4_7	-39.172	-44.524	0.10521	3.46e-06	0.116216	E	area	Major Facilitator Superfamily with SPX (SYG1/Pho81/XPR1) domain-containing protein	uncharacterized membrane protein, putative, expressed
	4	62464529-62469881	S4_61776859	61776859	62425357	4_7	-39.172	-44.524	0.1106	1.36e-06	0.120964	E	drought	Major Facilitator Superfamily with SPX (SYG1/Pho81/XPR1) domain-containing protein	uncharacterized membrane protein, putative, expressed
Sobic.004G282933	4	62468956-62469327	S4_61776859	61776859	62425357	4_7	-43.599	-43.97	0.10985	9.36e-07	0.111491	Fv'/Fm'	ratio drought-control
	4	62468956-62469327	S4_61776859	61776859	62425357	4_7	-43.599	-43.97	0.10768	1.28e-06	0.156875	ΦPSII	ratio drought-control
	4	62468956-62469327	S4_61776859	61776859	62425357	4_7	-43.599	-43.97	0.10521	3.46e-06	0.116216	E	area
	4	62468956-62469327	S4_61776859	61776859	62425357	4_7	-43.599	-43.97	0.1106	1.36e-06	0.120964	E	drought
Sobic.004G282966	4	62473541-62474632	S4_61776859	61776859	62425357	4_7	-48.184	-49.275	0.10985	9.36e-07	0.111491	Fv'/Fm'	ratio drought-control
	4	62473541-62474632	S4_61776859	61776859	62425357	4_7	-48.184	-49.275	0.10768	1.28e-06	0.156875	ΦPSII	ratio drought-control
	4	62473541-62474632	S4_61776859	61776859	62425357	4_7	-48.184	-49.275	0.10521	3.46e-06	0.116216	E	area
	4	62473541-62474632	S4_61776859	61776859	62425357	4_7	-48.184	-49.275	0.1106	1.36e-06	0.120964	E	drought
Sobic.004G283000	4	62475000-62480995	S4_61776859	61776859	62425357	4_7	-49.643	-55.638	0.10985	9.36e-07	0.111491	Fv'/Fm'	ratio drought-control	Transducin/WD40 repeat-like superfamily protein	nucleic acid binding protein, putative, expressed
	4	62475000-62480995	S4_61776859	61776859	62425357	4_7	-49.643	-55.638	0.10768	1.28e-06	0.156875	ΦPSII	ratio drought-control	Transducin/WD40 repeat-like superfamily protein	nucleic acid binding protein, putative, expressed
	4	62475000-62480995	S4_61776859	61776859	62425357	4_7	-49.643	-55.638	0.10521	3.46e-06	0.116216	E	area	Transducin/WD40 repeat-like superfamily protein	nucleic acid binding protein, putative, expressed
	4	62475000-62480995	S4_61776859	61776859	62425357	4_7	-49.643	-55.638	0.1106	1.36e-06	0.120964	E	drought	Transducin/WD40 repeat-like superfamily protein	nucleic acid binding protein, putative, expressed
Sobic.004G283050	4	62476693-62477593	S4_61776859	61776859	62425357	4_7	-51.336	-52.236	0.10985	9.36e-07	0.111491	Fv'/Fm'	ratio drought-control
	4	62476693-62477593	S4_61776859	61776859	62425357	4_7	-51.336	-52.236	0.10768	1.28e-06	0.156875	ΦPSII	ratio drought-control
	4	62476693-62477593	S4_61776859	61776859	62425357	4_7	-51.336	-52.236	0.10521	3.46e-06	0.116216	E	area
	4	62476693-62477593	S4_61776859	61776859	62425357	4_7	-51.336	-52.236	0.1106	1.36e-06	0.120964	E	drought
Sobic.004G312200	4	64900147-64902898	S4_64314021	64314021	64946459	4_8	46.312	43.561	0.07055	1.23e-05	0.176533	qP	control	WRKY DNA-binding protein 9	WRKY32, expressed
Sobic.004G312300	4	64921685-64924895	S4_64314021	64314021	64946459	4_8	24.774	21.564	0.07055	1.23e-05	0.176533	qP	control	Protein of unknown function (DUF1644)	expressed protein
Sobic.004G312400	4	64924790-64938752	S4_64314021	64314021	64946459	4_8	21.669	7.707	0.07055	1.23e-05	0.176533	qP	control	homolog of separase	Peptidase family C50, putative, expressed
Sobic.004G312500	4	64939512-64943098	S4_64314021	64314021	64946459	4_8	6.947	3.361	0.07055	1.23e-05	0.176533	qP	control	nitrate reductase 1	nitrate reductase, putative, expressed
Sobic.004G312600	4	64950226-64956807	S4_64314021	64314021	64946459	4_8	-3.767	-10.348	0.07055	1.23e-05	0.176533	qP	control	Transducin/WD40 repeat-like superfamily protein	COP1, putative, expressed
Sobic.004G312700	4	64960042-64961598	S4_64314021	64314021	64946459	4_8	-13.583	-15.139	0.07055	1.23e-05	0.176533	qP	control	DNA-binding storekeeper protein-related transcriptional regulator	expressed protein
Sobic.004G312800	4	64961831-64964758	S4_64314021	64314021	64946459	4_8	-15.372	-18.299	0.07055	1.23e-05	0.176533	qP	control	Phosphotyrosine protein phosphatases superfamily protein	tyrosine phosphatase family protein, putative, expressed
Sobic.004G312900	4	64981147-64982458	S4_64314021	64314021	64946459	4_8	-34.688	-35.999	0.07055	1.23e-05	0.176533	qP	control
Sobic.004G313000	4	64983094-64985244	S4_64314021	64314021	64946459	4_8	-36.635	-38.785	0.07055	1.23e-05	0.176533	qP	control	plant intracellular ras group-related LRR 9	leucine rich repeat containing protein, expressed
Sobic.004G313100	4	64990568-64993143	S4_64314021	64314021	64946459	4_8	-44.109	-46.684	0.07055	1.23e-05	0.176533	qP	control	ethylene-forming enzyme	1-aminocyclopropane-1-carboxylate oxidase protein, putative, expressed
Sobic.004G313200	4	64995627-64999361	S4_64314021	64314021	64946459	4_8	-49.168	-52.902	0.07055	1.23e-05	0.176533	qP	control	O-Glycosyl hydrolases family 17 protein	glucan endo-1,3-beta-glucosidase precursor, putative, expressed
Sobic.005G035800	5	3256832-3257674	S5_3355698	3355698	3291942	5_1	35.11	34.268	0.10177	1.04e-07	0.0059182	gs	recovery	RING/U-box superfamily protein	zinc finger, C3HC4 type domain containing protein, expressed
	5	3256832-3257674	S5_3355698	3355698	3291942	5_1	35.11	34.268	0.07011	8.91e-06	0.131704	A	recovery	RING/U-box superfamily protein	zinc finger, C3HC4 type domain containing protein, expressed
	5	3256832-3257674	S5_3355698	3355698	3291942	5_1	35.11	34.268	0.08724	5.96e-07	0.0343543	E	recovery	RING/U-box superfamily protein	zinc finger, C3HC4 type domain containing protein, expressed
Sobic.005G035850	5	3261116-3261751	S5_3355698	3355698	3291942	5_1	30.826	30.191	0.10177	1.04e-07	0.0059182	gs	recovery	RING/U-box superfamily protein	zinc finger, C3HC4 type domain containing protein, expressed
	5	3261116-3261751	S5_3355698	3355698	3291942	5_1	30.826	30.191	0.07011	8.91e-06	0.131704	A	recovery	RING/U-box superfamily protein	zinc finger, C3HC4 type domain containing protein, expressed
	5	3261116-3261751	S5_3355698	3355698	3291942	5_1	30.826	30.191	0.08724	5.96e-07	0.0343543	E	recovery	RING/U-box superfamily protein	zinc finger, C3HC4 type domain containing protein, expressed
Sobic.005G035900	5	3265050-3266894	S5_3355698	3355698	3291942	5_1	26.892	25.048	0.10177	1.04e-07	0.0059182	gs	recovery	D-mannose binding lectin protein with Apple-like carbohydrate-binding domain	PAN domain-containing protein At5g03700 precursor, putative, expressed
	5	3265050-3266894	S5_3355698	3355698	3291942	5_1	26.892	25.048	0.07011	8.91e-06	0.131704	A	recovery	D-mannose binding lectin protein with Apple-like carbohydrate-binding domain	PAN domain-containing protein At5g03700 precursor, putative, expressed
	5	3265050-3266894	S5_3355698	3355698	3291942	5_1	26.892	25.048	0.08724	5.96e-07	0.0343543	E	recovery	D-mannose binding lectin protein with Apple-like carbohydrate-binding domain	PAN domain-containing protein At5g03700 precursor, putative, expressed
Sobic.005G035950	5	3269842-3272285	S5_3355698	3355698	3291942	5_1	22.1	19.657	0.10177	1.04e-07	0.0059182	gs	recovery		ankyrin repeat domain containing protein, expressed
	5	3269842-3272285	S5_3355698	3355698	3291942	5_1	22.1	19.657	0.07011	8.91e-06	0.131704	A	recovery		ankyrin repeat domain containing protein, expressed
	5	3269842-3272285	S5_3355698	3355698	3291942	5_1	22.1	19.657	0.08724	5.96e-07	0.0343543	E	recovery		ankyrin repeat domain containing protein, expressed
Sobic.005G036000	5	3272702-3273969	S5_3355698	3355698	3291942	5_1	19.24	17.973	0.10177	1.04e-07	0.0059182	gs	recovery	Pollen Ole e 1 allergen and extensin family protein	POEI17 - Pollen Ole e I allergen and extensin family protein precursor, expressed
	5	3272702-3273969	S5_3355698	3355698	3291942	5_1	19.24	17.973	0.07011	8.91e-06	0.131704	A	recovery	Pollen Ole e 1 allergen and extensin family protein	POEI17 - Pollen Ole e I allergen and extensin family protein precursor, expressed
	5	3272702-3273969	S5_3355698	3355698	3291942	5_1	19.24	17.973	0.08724	5.96e-07	0.0343543	E	recovery	Pollen Ole e 1 allergen and extensin family protein	POEI17 - Pollen Ole e I allergen and extensin family protein precursor, expressed
Sobic.005G036100	5	3276823-3279670	S5_3355698	3355698	3291942	5_1	15.119	12.272	0.10177	1.04e-07	0.0059182	gs	recovery	phosphoglycerate/bisphosphoglycerate mutase family protein	phosphoglycerate mutase, putative, expressed
	5	3276823-3279670	S5_3355698	3355698	3291942	5_1	15.119	12.272	0.07011	8.91e-06	0.131704	A	recovery	phosphoglycerate/bisphosphoglycerate mutase family protein	phosphoglycerate mutase, putative, expressed
	5	3276823-3279670	S5_3355698	3355698	3291942	5_1	15.119	12.272	0.08724	5.96e-07	0.0343543	E	recovery	phosphoglycerate/bisphosphoglycerate mutase family protein	phosphoglycerate mutase, putative, expressed
Sobic.005G036200	5	3279671-3281397	S5_3355698	3355698	3291942	5_1	12.271	10.545	0.10177	1.04e-07	0.0059182	gs	recovery	Putative adipose-regulatory protein (Seipin)	protein of unknown function containing protein, expressed
	5	3279671-3281397	S5_3355698	3355698	3291942	5_1	12.271	10.545	0.07011	8.91e-06	0.131704	A	recovery	Putative adipose-regulatory protein (Seipin)	protein of unknown function containing protein, expressed
	5	3279671-3281397	S5_3355698	3355698	3291942	5_1	12.271	10.545	0.08724	5.96e-07	0.0343543	E	recovery	Putative adipose-regulatory protein (Seipin)	protein of unknown function containing protein, expressed
Sobic.005G036300	5	3299339-3302779	S5_3355698	3355698	3291942	5_1	-7.397	-10.837	0.10177	1.04e-07	0.0059182	gs	recovery	Plant protein of unknown function (DUF868)	ligA, putative, expressed
	5	3299339-3302779	S5_3355698	3355698	3291942	5_1	-7.397	-10.837	0.07011	8.91e-06	0.131704	A	recovery	Plant protein of unknown function (DUF868)	ligA, putative, expressed
	5	3299339-3302779	S5_3355698	3355698	3291942	5_1	-7.397	-10.837	0.08724	5.96e-07	0.0343543	E	recovery	Plant protein of unknown function (DUF868)	ligA, putative, expressed
Sobic.005G036350	5	3305225-3305672	S5_3355698	3355698	3291942	5_1	-13.283	-13.73	0.10177	1.04e-07	0.0059182	gs	recovery
	5	3305225-3305672	S5_3355698	3355698	3291942	5_1	-13.283	-13.73	0.07011	8.91e-06	0.131704	A	recovery
	5	3305225-3305672	S5_3355698	3355698	3291942	5_1	-13.283	-13.73	0.08724	5.96e-07	0.0343543	E	recovery
Sobic.005G036400	5	3305720-3308757	S5_3355698	3355698	3291942	5_1	-13.778	-16.815	0.10177	1.04e-07	0.0059182	gs	recovery	RING/U-box superfamily protein	RING-H2 finger protein, putative, expressed
	5	3305720-3308757	S5_3355698	3355698	3291942	5_1	-13.778	-16.815	0.07011	8.91e-06	0.131704	A	recovery	RING/U-box superfamily protein	RING-H2 finger protein, putative, expressed
	5	3305720-3308757	S5_3355698	3355698	3291942	5_1	-13.778	-16.815	0.08724	5.96e-07	0.0343543	E	recovery	RING/U-box superfamily protein	RING-H2 finger protein, putative, expressed
Sobic.005G036450	5	3306386-3307627	S5_3355698	3355698	3291942	5_1	-14.444	-15.685	0.10177	1.04e-07	0.0059182	gs	recovery
	5	3306386-3307627	S5_3355698	3355698	3291942	5_1	-14.444	-15.685	0.07011	8.91e-06	0.131704	A	recovery
	5	3306386-3307627	S5_3355698	3355698	3291942	5_1	-14.444	-15.685	0.08724	5.96e-07	0.0343543	E	recovery
Sobic.005G036500	5	3314976-3320109	S5_3355698	3355698	3291942	5_1	-23.034	-28.167	0.10177	1.04e-07	0.0059182	gs	recovery	Protein kinase superfamily protein	AGC_PVPK_like_kin82y.1 - ACG kinases include homologs to PKA, PKG and PKC, expressed
	5	3314976-3320109	S5_3355698	3355698	3291942	5_1	-23.034	-28.167	0.07011	8.91e-06	0.131704	A	recovery	Protein kinase superfamily protein	AGC_PVPK_like_kin82y.1 - ACG kinases include homologs to PKA, PKG and PKC, expressed
	5	3314976-3320109	S5_3355698	3355698	3291942	5_1	-23.034	-28.167	0.08724	5.96e-07	0.0343543	E	recovery	Protein kinase superfamily protein	AGC_PVPK_like_kin82y.1 - ACG kinases include homologs to PKA, PKG and PKC, expressed
Sobic.005G036600	5	3335433-3340814	S5_3355698	3355698	3291942	5_1	-43.491	-48.872	0.10177	1.04e-07	0.0059182	gs	recovery	IQ calmodulin-binding motif family protein	calmodulin-binding protein, putative, expressed
	5	3335433-3340814	S5_3355698	3355698	3291942	5_1	-43.491	-48.872	0.07011	8.91e-06	0.131704	A	recovery	IQ calmodulin-binding motif family protein	calmodulin-binding protein, putative, expressed
	5	3335433-3340814	S5_3355698	3355698	3291942	5_1	-43.491	-48.872	0.08724	5.96e-07	0.0343543	E	recovery	IQ calmodulin-binding motif family protein	calmodulin-binding protein, putative, expressed
Sobic.005G076100	5	9366305-9378240	S5_9588341	9588341	9430686	5_2	64.381	52.446	0.08134	8.35e-06	0.0586844	Fv'/Fm'	recovery	LRR and NB-ARC domains-containing disease resistance protein	rp3 protein, putative, expressed
	5	9366305-9378240	S5_9588371	9588371	9430716	5_2	64.411	52.476	0.08134	8.35e-06	0.0586844	Fv'/Fm'	recovery	LRR and NB-ARC domains-containing disease resistance protein	rp3 protein, putative, expressed
	5	9366305-9378240	S5_9588375	9588375	9430720	5_2	64.415	52.48	0.08134	8.35e-06	0.0586844	Fv'/Fm'	recovery	LRR and NB-ARC domains-containing disease resistance protein	rp3 protein, putative, expressed
	5	9366305-9378240	S5_9589605	9589605	9431950	5_2	65.645	53.71	0.08401	9.45e-06	0.0586844	Fv'/Fm'	recovery	LRR and NB-ARC domains-containing disease resistance protein	rp3 protein, putative, expressed
	5	9366305-9378240	S5_9589610	9589610	9431955	5_2	65.65	53.715	0.08401	9.45e-06	0.0586844	Fv'/Fm'	recovery	LRR and NB-ARC domains-containing disease resistance protein	rp3 protein, putative, expressed
	5	9366305-9378240	S5_9589630	9589630	9431975	5_2	65.67	53.735	0.08401	9.45e-06	0.0586844	Fv'/Fm'	recovery	LRR and NB-ARC domains-containing disease resistance protein	rp3 protein, putative, expressed
Sobic.005G076200	5	9381252-9394171	S5_9588341	9588341	9430686	5_2	49.434	36.515	0.08134	8.35e-06	0.0586844	Fv'/Fm'	recovery	NB-ARC domain-containing disease resistance protein	rp3 protein, putative, expressed
	5	9381252-9394171	S5_9588371	9588371	9430716	5_2	49.464	36.545	0.08134	8.35e-06	0.0586844	Fv'/Fm'	recovery	NB-ARC domain-containing disease resistance protein	rp3 protein, putative, expressed
	5	9381252-9394171	S5_9588375	9588375	9430720	5_2	49.468	36.549	0.08134	8.35e-06	0.0586844	Fv'/Fm'	recovery	NB-ARC domain-containing disease resistance protein	rp3 protein, putative, expressed
	5	9381252-9394171	S5_9589605	9589605	9431950	5_2	50.698	37.779	0.08401	9.45e-06	0.0586844	Fv'/Fm'	recovery	NB-ARC domain-containing disease resistance protein	rp3 protein, putative, expressed
	5	9381252-9394171	S5_9589610	9589610	9431955	5_2	50.703	37.784	0.08401	9.45e-06	0.0586844	Fv'/Fm'	recovery	NB-ARC domain-containing disease resistance protein	rp3 protein, putative, expressed
	5	9381252-9394171	S5_9589630	9589630	9431975	5_2	50.723	37.804	0.08401	9.45e-06	0.0586844	Fv'/Fm'	recovery	NB-ARC domain-containing disease resistance protein	rp3 protein, putative, expressed
Sobic.005G076301	5	9395260-9402088	S5_9588341	9588341	9430686	5_2	35.426	28.598	0.08134	8.35e-06	0.0586844	Fv'/Fm'	recovery	NB-ARC domain-containing disease resistance protein	rp3 protein, putative, expressed
	5	9395260-9402088	S5_9588371	9588371	9430716	5_2	35.456	28.628	0.08134	8.35e-06	0.0586844	Fv'/Fm'	recovery	NB-ARC domain-containing disease resistance protein	rp3 protein, putative, expressed
	5	9395260-9402088	S5_9588375	9588375	9430720	5_2	35.46	28.632	0.08134	8.35e-06	0.0586844	Fv'/Fm'	recovery	NB-ARC domain-containing disease resistance protein	rp3 protein, putative, expressed
	5	9395260-9402088	S5_9589605	9589605	9431950	5_2	36.69	29.862	0.08401	9.45e-06	0.0586844	Fv'/Fm'	recovery	NB-ARC domain-containing disease resistance protein	rp3 protein, putative, expressed
	5	9395260-9402088	S5_9589610	9589610	9431955	5_2	36.695	29.867	0.08401	9.45e-06	0.0586844	Fv'/Fm'	recovery	NB-ARC domain-containing disease resistance protein	rp3 protein, putative, expressed
	5	9395260-9402088	S5_9589630	9589630	9431975	5_2	36.715	29.887	0.08401	9.45e-06	0.0586844	Fv'/Fm'	recovery	NB-ARC domain-containing disease resistance protein	rp3 protein, putative, expressed
Sobic.005G076400	5	9409035-9414778	S5_9588341	9588341	9430686	5_2	21.651	15.908	0.08134	8.35e-06	0.0586844	Fv'/Fm'	recovery	NB-ARC domain-containing disease resistance protein	rp3 protein, putative, expressed
	5	9409035-9414778	S5_9588371	9588371	9430716	5_2	21.681	15.938	0.08134	8.35e-06	0.0586844	Fv'/Fm'	recovery	NB-ARC domain-containing disease resistance protein	rp3 protein, putative, expressed
	5	9409035-9414778	S5_9588375	9588375	9430720	5_2	21.685	15.942	0.08134	8.35e-06	0.0586844	Fv'/Fm'	recovery	NB-ARC domain-containing disease resistance protein	rp3 protein, putative, expressed
	5	9409035-9414778	S5_9589605	9589605	9431950	5_2	22.915	17.172	0.08401	9.45e-06	0.0586844	Fv'/Fm'	recovery	NB-ARC domain-containing disease resistance protein	rp3 protein, putative, expressed
	5	9409035-9414778	S5_9589610	9589610	9431955	5_2	22.92	17.177	0.08401	9.45e-06	0.0586844	Fv'/Fm'	recovery	NB-ARC domain-containing disease resistance protein	rp3 protein, putative, expressed
	5	9409035-9414778	S5_9589630	9589630	9431975	5_2	22.94	17.197	0.08401	9.45e-06	0.0586844	Fv'/Fm'	recovery	NB-ARC domain-containing disease resistance protein	rp3 protein, putative, expressed
Sobic.005G076500	5	9421561-9428496	S5_9588341	9588341	9430686	5_2	9.125	2.19	0.08134	8.35e-06	0.0586844	Fv'/Fm'	recovery	NB-ARC domain-containing disease resistance protein	RGH1A, putative, expressed
	5	9421561-9428496	S5_9588371	9588371	9430716	5_2	9.155	2.22	0.08134	8.35e-06	0.0586844	Fv'/Fm'	recovery	NB-ARC domain-containing disease resistance protein	RGH1A, putative, expressed
	5	9421561-9428496	S5_9588375	9588375	9430720	5_2	9.159	2.224	0.08134	8.35e-06	0.0586844	Fv'/Fm'	recovery	NB-ARC domain-containing disease resistance protein	RGH1A, putative, expressed
	5	9421561-9428496	S5_9589605	9589605	9431950	5_2	10.389	3.454	0.08401	9.45e-06	0.0586844	Fv'/Fm'	recovery	NB-ARC domain-containing disease resistance protein	RGH1A, putative, expressed
	5	9421561-9428496	S5_9589610	9589610	9431955	5_2	10.394	3.459	0.08401	9.45e-06	0.0586844	Fv'/Fm'	recovery	NB-ARC domain-containing disease resistance protein	RGH1A, putative, expressed
	5	9421561-9428496	S5_9589630	9589630	9431975	5_2	10.414	3.479	0.08401	9.45e-06	0.0586844	Fv'/Fm'	recovery	NB-ARC domain-containing disease resistance protein	RGH1A, putative, expressed
Sobic.005G076600	5	9429108-9432744	S5_9588341	9588341	9430686	5_2	1.578	-2.058	0.08134	8.35e-06	0.0586844	Fv'/Fm'	recovery		expressed protein
	5	9429108-9432744	S5_9588371	9588371	9430716	5_2	1.608	-2.028	0.08134	8.35e-06	0.0586844	Fv'/Fm'	recovery		expressed protein
	5	9429108-9432744	S5_9588375	9588375	9430720	5_2	1.612	-2.024	0.08134	8.35e-06	0.0586844	Fv'/Fm'	recovery		expressed protein
	5	9429108-9432744	S5_9589605	9589605	9431950	5_2	2.842	-0.794	0.08401	9.45e-06	0.0586844	Fv'/Fm'	recovery		expressed protein
	5	9429108-9432744	S5_9589610	9589610	9431955	5_2	2.847	-0.789	0.08401	9.45e-06	0.0586844	Fv'/Fm'	recovery		expressed protein
	5	9429108-9432744	S5_9589630	9589630	9431975	5_2	2.867	-0.769	0.08401	9.45e-06	0.0586844	Fv'/Fm'	recovery		expressed protein
Sobic.005G076650	5	9476234-9477324	S5_9588341	9588341	9430686	5_2	-45.548	-46.638	0.08134	8.35e-06	0.0586844	Fv'/Fm'	recovery
	5	9476234-9477324	S5_9588371	9588371	9430716	5_2	-45.518	-46.608	0.08134	8.35e-06	0.0586844	Fv'/Fm'	recovery
	5	9476234-9477324	S5_9588375	9588375	9430720	5_2	-45.514	-46.604	0.08134	8.35e-06	0.0586844	Fv'/Fm'	recovery
	5	9476234-9477324	S5_9589605	9589605	9431950	5_2	-44.284	-45.374	0.08401	9.45e-06	0.0586844	Fv'/Fm'	recovery
	5	9476234-9477324	S5_9589610	9589610	9431955	5_2	-44.279	-45.369	0.08401	9.45e-06	0.0586844	Fv'/Fm'	recovery
	5	9476234-9477324	S5_9589630	9589630	9431975	5_2	-44.259	-45.349	0.08401	9.45e-06	0.0586844	Fv'/Fm'	recovery
Sobic.005G076700	5	9477325-9479000	S5_9588341	9588341	9430686	5_2	-46.639	-48.314	0.08134	8.35e-06	0.0586844	Fv'/Fm'	recovery
	5	9477325-9479000	S5_9588371	9588371	9430716	5_2	-46.609	-48.284	0.08134	8.35e-06	0.0586844	Fv'/Fm'	recovery
	5	9477325-9479000	S5_9588375	9588375	9430720	5_2	-46.605	-48.28	0.08134	8.35e-06	0.0586844	Fv'/Fm'	recovery
	5	9477325-9479000	S5_9589605	9589605	9431950	5_2	-45.375	-47.05	0.08401	9.45e-06	0.0586844	Fv'/Fm'	recovery
	5	9477325-9479000	S5_9589610	9589610	9431955	5_2	-45.37	-47.045	0.08401	9.45e-06	0.0586844	Fv'/Fm'	recovery
	5	9477325-9479000	S5_9589630	9589630	9431975	5_2	-45.35	-47.025	0.08401	9.45e-06	0.0586844	Fv'/Fm'	recovery
Sobic.005G076800	5	9485342-9488393	S5_9588341	9588341	9430686	5_2	-54.656	-57.707	0.08134	8.35e-06	0.0586844	Fv'/Fm'	recovery	FBD, F-box, Skp2-like and Leucine Rich Repeat domains containing protein	OsFBX412 - F-box domain containing protein, expressed
	5	9485342-9488393	S5_9588371	9588371	9430716	5_2	-54.626	-57.677	0.08134	8.35e-06	0.0586844	Fv'/Fm'	recovery	FBD, F-box, Skp2-like and Leucine Rich Repeat domains containing protein	OsFBX412 - F-box domain containing protein, expressed
	5	9485342-9488393	S5_9588375	9588375	9430720	5_2	-54.622	-57.673	0.08134	8.35e-06	0.0586844	Fv'/Fm'	recovery	FBD, F-box, Skp2-like and Leucine Rich Repeat domains containing protein	OsFBX412 - F-box domain containing protein, expressed
	5	9485342-9488393	S5_9589605	9589605	9431950	5_2	-53.392	-56.443	0.08401	9.45e-06	0.0586844	Fv'/Fm'	recovery	FBD, F-box, Skp2-like and Leucine Rich Repeat domains containing protein	OsFBX412 - F-box domain containing protein, expressed
	5	9485342-9488393	S5_9589610	9589610	9431955	5_2	-53.387	-56.438	0.08401	9.45e-06	0.0586844	Fv'/Fm'	recovery	FBD, F-box, Skp2-like and Leucine Rich Repeat domains containing protein	OsFBX412 - F-box domain containing protein, expressed
	5	9485342-9488393	S5_9589630	9589630	9431975	5_2	-53.367	-56.418	0.08401	9.45e-06	0.0586844	Fv'/Fm'	recovery	FBD, F-box, Skp2-like and Leucine Rich Repeat domains containing protein	OsFBX412 - F-box domain containing protein, expressed
Sobic.005G120101	5	52222435-52224713	S5_42764230	42764230	52275896	5_3	53.461	51.183	0.07418	4.98e-06	0.184332	Fv'/Fm'	area
	5	52222435-52224713	S5_42764230	42764230	52275896	5_3	53.461	51.183	0.07685	3.09e-06	0.116216	E	area
	5	52222435-52224713	S5_42764230	42764230	52275896	5_3	53.461	51.183	0.07683	3.13e-06	0.120964	E	drought
	5	52228586-52229500	S5_42764230	42764230	52275896	5_3	47.31	46.396	0.07418	4.98e-06	0.184332	Fv'/Fm'	area	DNA binding	transposon protein, putative, Pong sub-class, expressed
	5	52228586-52229500	S5_42764230	42764230	52275896	5_3	47.31	46.396	0.07685	3.09e-06	0.116216	E	area	DNA binding	transposon protein, putative, Pong sub-class, expressed
	5	52228586-52229500	S5_42764230	42764230	52275896	5_3	47.31	46.396	0.07683	3.13e-06	0.120964	E	drought	DNA binding	transposon protein, putative, Pong sub-class, expressed
Sobic.005G201800	5	68704576-68707530	S5_59228941	59228941	68758327	5_4	53.751	50.797	0.08296	4.34e-06	0.0854166	gs	recovery	F-box family protein	OsFBX230 - F-box domain containing protein, expressed
	5	68704576-68707530	S5_59228941	59228941	68758327	5_4	53.751	50.797	0.06706	3.61e-05	0.131704	A	recovery	F-box family protein	OsFBX230 - F-box domain containing protein, expressed
	5	68704576-68707530	S5_59228968	59228968	68758354	5_4	53.778	50.824	0.078	1.25e-05	0.0854166	gs	recovery	F-box family protein	OsFBX230 - F-box domain containing protein, expressed
	5	68704576-68707530	S5_59228968	59228968	68758354	5_4	53.778	50.824	0.06817	5.19e-05	0.131704	A	recovery	F-box family protein	OsFBX230 - F-box domain containing protein, expressed
Sobic.005G201900	5	68710198-68711157	S5_59228941	59228941	68758327	5_4	48.129	47.17	0.08296	4.34e-06	0.0854166	gs	recovery	F-box family protein	OsFBX230 - F-box domain containing protein, expressed
	5	68710198-68711157	S5_59228941	59228941	68758327	5_4	48.129	47.17	0.06706	3.61e-05	0.131704	A	recovery	F-box family protein	OsFBX230 - F-box domain containing protein, expressed
	5	68710198-68711157	S5_59228968	59228968	68758354	5_4	48.156	47.197	0.078	1.25e-05	0.0854166	gs	recovery	F-box family protein	OsFBX230 - F-box domain containing protein, expressed
	5	68710198-68711157	S5_59228968	59228968	68758354	5_4	48.156	47.197	0.06817	5.19e-05	0.131704	A	recovery	F-box family protein	OsFBX230 - F-box domain containing protein, expressed
Sobic.005G202000	5	68713061-68718884	S5_59228941	59228941	68758327	5_4	45.266	39.443	0.08296	4.34e-06	0.0854166	gs	recovery		expressed protein
	5	68713061-68718884	S5_59228941	59228941	68758327	5_4	45.266	39.443	0.06706	3.61e-05	0.131704	A	recovery		expressed protein
	5	68713061-68718884	S5_59228968	59228968	68758354	5_4	45.293	39.47	0.078	1.25e-05	0.0854166	gs	recovery		expressed protein
	5	68713061-68718884	S5_59228968	59228968	68758354	5_4	45.293	39.47	0.06817	5.19e-05	0.131704	A	recovery		expressed protein
Sobic.005G202101	5	68737387-68738610	S5_59228941	59228941	68758327	5_4	20.94	19.717	0.08296	4.34e-06	0.0854166	gs	recovery		expressed protein
	5	68737387-68738610	S5_59228941	59228941	68758327	5_4	20.94	19.717	0.06706	3.61e-05	0.131704	A	recovery		expressed protein
	5	68737387-68738610	S5_59228968	59228968	68758354	5_4	20.967	19.744	0.078	1.25e-05	0.0854166	gs	recovery		expressed protein
	5	68737387-68738610	S5_59228968	59228968	68758354	5_4	20.967	19.744	0.06817	5.19e-05	0.131704	A	recovery		expressed protein
Sobic.005G202200	5	68741760-68743608	S5_59228941	59228941	68758327	5_4	16.567	14.719	0.08296	4.34e-06	0.0854166	gs	recovery		expressed protein
	5	68741760-68743608	S5_59228941	59228941	68758327	5_4	16.567	14.719	0.06706	3.61e-05	0.131704	A	recovery		expressed protein
	5	68741760-68743608	S5_59228968	59228968	68758354	5_4	16.594	14.746	0.078	1.25e-05	0.0854166	gs	recovery		expressed protein
	5	68741760-68743608	S5_59228968	59228968	68758354	5_4	16.594	14.746	0.06817	5.19e-05	0.131704	A	recovery		expressed protein
Sobic.005G202300	5	68756261-68757304	S5_59228941	59228941	68758327	5_4	2.066	1.023	0.08296	4.34e-06	0.0854166	gs	recovery		integral membrane protein TIGR01569 containing protein, expressed
	5	68756261-68757304	S5_59228941	59228941	68758327	5_4	2.066	1.023	0.06706	3.61e-05	0.131704	A	recovery		integral membrane protein TIGR01569 containing protein, expressed
	5	68756261-68757304	S5_59228968	59228968	68758354	5_4	2.093	1.05	0.078	1.25e-05	0.0854166	gs	recovery		integral membrane protein TIGR01569 containing protein, expressed
	5	68756261-68757304	S5_59228968	59228968	68758354	5_4	2.093	1.05	0.06817	5.19e-05	0.131704	A	recovery		integral membrane protein TIGR01569 containing protein, expressed
Sobic.005G202400	5	68757512-68758938	S5_59228941	59228941	68758327	5_4	0.815	-0.611	0.08296	4.34e-06	0.0854166	gs	recovery	Uncharacterised protein family (UPF0497)	integral membrane protein TIGR01569 containing protein, expressed
	5	68757512-68758938	S5_59228941	59228941	68758327	5_4	0.815	-0.611	0.06706	3.61e-05	0.131704	A	recovery	Uncharacterised protein family (UPF0497)	integral membrane protein TIGR01569 containing protein, expressed
	5	68757512-68758938	S5_59228968	59228968	68758354	5_4	0.842	-0.584	0.078	1.25e-05	0.0854166	gs	recovery	Uncharacterised protein family (UPF0497)	integral membrane protein TIGR01569 containing protein, expressed
	5	68757512-68758938	S5_59228968	59228968	68758354	5_4	0.842	-0.584	0.06817	5.19e-05	0.131704	A	recovery	Uncharacterised protein family (UPF0497)	integral membrane protein TIGR01569 containing protein, expressed
Sobic.005G202500	5	68763786-68767312	S5_59228941	59228941	68758327	5_4	-5.459	-8.985	0.08296	4.34e-06	0.0854166	gs	recovery	NAD(P)-binding Rossmann-fold superfamily protein	tropinone reductase 2, putative, expressed
	5	68763786-68767312	S5_59228941	59228941	68758327	5_4	-5.459	-8.985	0.06706	3.61e-05	0.131704	A	recovery	NAD(P)-binding Rossmann-fold superfamily protein	tropinone reductase 2, putative, expressed
	5	68763786-68767312	S5_59228968	59228968	68758354	5_4	-5.432	-8.958	0.078	1.25e-05	0.0854166	gs	recovery	NAD(P)-binding Rossmann-fold superfamily protein	tropinone reductase 2, putative, expressed
	5	68763786-68767312	S5_59228968	59228968	68758354	5_4	-5.432	-8.958	0.06817	5.19e-05	0.131704	A	recovery	NAD(P)-binding Rossmann-fold superfamily protein	tropinone reductase 2, putative, expressed
Sobic.005G202600	5	68784150-68785282	S5_59228941	59228941	68758327	5_4	-25.823	-26.955	0.08296	4.34e-06	0.0854166	gs	recovery	NAD(P)-binding Rossmann-fold superfamily protein	tropinone reductase 2, putative, expressed
	5	68784150-68785282	S5_59228941	59228941	68758327	5_4	-25.823	-26.955	0.06706	3.61e-05	0.131704	A	recovery	NAD(P)-binding Rossmann-fold superfamily protein	tropinone reductase 2, putative, expressed
	5	68784150-68785282	S5_59228968	59228968	68758354	5_4	-25.796	-26.928	0.078	1.25e-05	0.0854166	gs	recovery	NAD(P)-binding Rossmann-fold superfamily protein	tropinone reductase 2, putative, expressed
	5	68784150-68785282	S5_59228968	59228968	68758354	5_4	-25.796	-26.928	0.06817	5.19e-05	0.131704	A	recovery	NAD(P)-binding Rossmann-fold superfamily protein	tropinone reductase 2, putative, expressed
Sobic.005G202700	5	68786423-68795345	S5_59228941	59228941	68758327	5_4	-28.096	-37.018	0.08296	4.34e-06	0.0854166	gs	recovery	NAD(P)-binding Rossmann-fold superfamily protein	tropinone reductase 2, putative, expressed
	5	68786423-68795345	S5_59228941	59228941	68758327	5_4	-28.096	-37.018	0.06706	3.61e-05	0.131704	A	recovery	NAD(P)-binding Rossmann-fold superfamily protein	tropinone reductase 2, putative, expressed
	5	68786423-68795345	S5_59228968	59228968	68758354	5_4	-28.069	-36.991	0.078	1.25e-05	0.0854166	gs	recovery	NAD(P)-binding Rossmann-fold superfamily protein	tropinone reductase 2, putative, expressed
	5	68786423-68795345	S5_59228968	59228968	68758354	5_4	-28.069	-36.991	0.06817	5.19e-05	0.131704	A	recovery	NAD(P)-binding Rossmann-fold superfamily protein	tropinone reductase 2, putative, expressed
Sobic.005G202800	5	68790981-68792883	S5_59228941	59228941	68758327	5_4	-32.654	-34.556	0.08296	4.34e-06	0.0854166	gs	recovery
	5	68790981-68792883	S5_59228941	59228941	68758327	5_4	-32.654	-34.556	0.06706	3.61e-05	0.131704	A	recovery
	5	68790981-68792883	S5_59228968	59228968	68758354	5_4	-32.627	-34.529	0.078	1.25e-05	0.0854166	gs	recovery
	5	68790981-68792883	S5_59228968	59228968	68758354	5_4	-32.627	-34.529	0.06817	5.19e-05	0.131704	A	recovery
Sobic.005G202901	5	68799866-68801494	S5_59228941	59228941	68758327	5_4	-41.539	-43.167	0.08296	4.34e-06	0.0854166	gs	recovery
	5	68799866-68801494	S5_59228941	59228941	68758327	5_4	-41.539	-43.167	0.06706	3.61e-05	0.131704	A	recovery
	5	68799866-68801494	S5_59228968	59228968	68758354	5_4	-41.512	-43.14	0.078	1.25e-05	0.0854166	gs	recovery
	5	68799866-68801494	S5_59228968	59228968	68758354	5_4	-41.512	-43.14	0.06817	5.19e-05	0.131704	A	recovery
Sobic.005G203000	5	68806003-68809827	S5_59228941	59228941	68758327	5_4	-47.676	-51.5	0.08296	4.34e-06	0.0854166	gs	recovery	NAD(P)-binding Rossmann-fold superfamily protein	tropinone reductase 2, putative, expressed
	5	68806003-68809827	S5_59228941	59228941	68758327	5_4	-47.676	-51.5	0.06706	3.61e-05	0.131704	A	recovery	NAD(P)-binding Rossmann-fold superfamily protein	tropinone reductase 2, putative, expressed
	5	68806003-68809827	S5_59228968	59228968	68758354	5_4	-47.649	-51.473	0.078	1.25e-05	0.0854166	gs	recovery	NAD(P)-binding Rossmann-fold superfamily protein	tropinone reductase 2, putative, expressed
	5	68806003-68809827	S5_59228968	59228968	68758354	5_4	-47.649	-51.473	0.06817	5.19e-05	0.131704	A	recovery	NAD(P)-binding Rossmann-fold superfamily protein	tropinone reductase 2, putative, expressed
Sobic.005G228900	5	71612610-71617411	S5_62168822	62168822	71668462	5_5	55.852	51.051	0.06521	1.41e-05	0.0854166	gs	recovery	O-Glycosyl hydrolases family 17 protein	glucan endo-1,3-beta-glucosidase precursor, putative, expressed
	5	71612610-71617411	S5_62168822	62168822	71668462	5_5	55.852	51.051	0.07	5.31e-06	0.0586844	Fv'/Fm'	recovery	O-Glycosyl hydrolases family 17 protein	glucan endo-1,3-beta-glucosidase precursor, putative, expressed
	5	71612610-71617411	S5_62168822	62168822	71668462	5_5	55.852	51.051	0.06563	1.15e-05	0.122096	E	recovery	O-Glycosyl hydrolases family 17 protein	glucan endo-1,3-beta-glucosidase precursor, putative, expressed
	5	71612610-71617411	S5_62168880	62168880	71668520	5_5	55.91	51.109	0.06598	2.89e-05	0.0854166	gs	recovery	O-Glycosyl hydrolases family 17 protein	glucan endo-1,3-beta-glucosidase precursor, putative, expressed
	5	71612610-71617411	S5_62168893	62168893	71668533	5_5	55.923	51.122	0.06598	2.89e-05	0.0854166	gs	recovery	O-Glycosyl hydrolases family 17 protein	glucan endo-1,3-beta-glucosidase precursor, putative, expressed
Sobic.005G229000	5	71620398-71625154	S5_62168822	62168822	71668462	5_5	48.064	43.308	0.06521	1.41e-05	0.0854166	gs	recovery	SC35-like splicing factor 30	SR repressor protein, putative, expressed
	5	71620398-71625154	S5_62168822	62168822	71668462	5_5	48.064	43.308	0.07	5.31e-06	0.0586844	Fv'/Fm'	recovery	SC35-like splicing factor 30	SR repressor protein, putative, expressed
	5	71620398-71625154	S5_62168822	62168822	71668462	5_5	48.064	43.308	0.06563	1.15e-05	0.122096	E	recovery	SC35-like splicing factor 30	SR repressor protein, putative, expressed
	5	71620398-71625154	S5_62168880	62168880	71668520	5_5	48.122	43.366	0.06598	2.89e-05	0.0854166	gs	recovery	SC35-like splicing factor 30	SR repressor protein, putative, expressed
	5	71620398-71625154	S5_62168893	62168893	71668533	5_5	48.135	43.379	0.06598	2.89e-05	0.0854166	gs	recovery	SC35-like splicing factor 30	SR repressor protein, putative, expressed
Sobic.005G229100	5	71627408-71631126	S5_62168822	62168822	71668462	5_5	41.054	37.336	0.06521	1.41e-05	0.0854166	gs	recovery	TRICHOME BIREFRINGENCE-LIKE 27	leaf senescence related protein, putative, expressed
	5	71627408-71631126	S5_62168822	62168822	71668462	5_5	41.054	37.336	0.07	5.31e-06	0.0586844	Fv'/Fm'	recovery	TRICHOME BIREFRINGENCE-LIKE 27	leaf senescence related protein, putative, expressed
	5	71627408-71631126	S5_62168822	62168822	71668462	5_5	41.054	37.336	0.06563	1.15e-05	0.122096	E	recovery	TRICHOME BIREFRINGENCE-LIKE 27	leaf senescence related protein, putative, expressed
	5	71627408-71631126	S5_62168880	62168880	71668520	5_5	41.112	37.394	0.06598	2.89e-05	0.0854166	gs	recovery	TRICHOME BIREFRINGENCE-LIKE 27	leaf senescence related protein, putative, expressed
	5	71627408-71631126	S5_62168893	62168893	71668533	5_5	41.125	37.407	0.06598	2.89e-05	0.0854166	gs	recovery	TRICHOME BIREFRINGENCE-LIKE 27	leaf senescence related protein, putative, expressed
Sobic.005G229166	5	71636495-71639922	S5_62168822	62168822	71668462	5_5	31.967	28.54	0.06521	1.41e-05	0.0854166	gs	recovery	RHOMBOID-like 1	OsRhmbd18 - Putative Rhomboid homologue, expressed
	5	71636495-71639922	S5_62168822	62168822	71668462	5_5	31.967	28.54	0.07	5.31e-06	0.0586844	Fv'/Fm'	recovery	RHOMBOID-like 1	OsRhmbd18 - Putative Rhomboid homologue, expressed
	5	71636495-71639922	S5_62168822	62168822	71668462	5_5	31.967	28.54	0.06563	1.15e-05	0.122096	E	recovery	RHOMBOID-like 1	OsRhmbd18 - Putative Rhomboid homologue, expressed
	5	71636495-71639922	S5_62168880	62168880	71668520	5_5	32.025	28.598	0.06598	2.89e-05	0.0854166	gs	recovery	RHOMBOID-like 1	OsRhmbd18 - Putative Rhomboid homologue, expressed
	5	71636495-71639922	S5_62168893	62168893	71668533	5_5	32.038	28.611	0.06598	2.89e-05	0.0854166	gs	recovery	RHOMBOID-like 1	OsRhmbd18 - Putative Rhomboid homologue, expressed
Sobic.005G229232	5	71640105-71641012	S5_62168822	62168822	71668462	5_5	28.357	27.45	0.06521	1.41e-05	0.0854166	gs	recovery
	5	71640105-71641012	S5_62168822	62168822	71668462	5_5	28.357	27.45	0.07	5.31e-06	0.0586844	Fv'/Fm'	recovery
	5	71640105-71641012	S5_62168822	62168822	71668462	5_5	28.357	27.45	0.06563	1.15e-05	0.122096	E	recovery
	5	71640105-71641012	S5_62168880	62168880	71668520	5_5	28.415	27.508	0.06598	2.89e-05	0.0854166	gs	recovery
	5	71640105-71641012	S5_62168893	62168893	71668533	5_5	28.428	27.521	0.06598	2.89e-05	0.0854166	gs	recovery
Sobic.005G229300	5	71642213-71644788	S5_62168822	62168822	71668462	5_5	26.249	23.674	0.06521	1.41e-05	0.0854166	gs	recovery	40s ribosomal protein SA B	ribosomal protein S2, putative, expressed
	5	71642213-71644788	S5_62168822	62168822	71668462	5_5	26.249	23.674	0.07	5.31e-06	0.0586844	Fv'/Fm'	recovery	40s ribosomal protein SA B	ribosomal protein S2, putative, expressed
	5	71642213-71644788	S5_62168822	62168822	71668462	5_5	26.249	23.674	0.06563	1.15e-05	0.122096	E	recovery	40s ribosomal protein SA B	ribosomal protein S2, putative, expressed
	5	71642213-71644788	S5_62168880	62168880	71668520	5_5	26.307	23.732	0.06598	2.89e-05	0.0854166	gs	recovery	40s ribosomal protein SA B	ribosomal protein S2, putative, expressed
	5	71642213-71644788	S5_62168893	62168893	71668533	5_5	26.32	23.745	0.06598	2.89e-05	0.0854166	gs	recovery	40s ribosomal protein SA B	ribosomal protein S2, putative, expressed
Sobic.005G229400	5	71649933-71652353	S5_62168822	62168822	71668462	5_5	18.529	16.109	0.06521	1.41e-05	0.0854166	gs	recovery	SCARECROW-like 14	GRAS family transcription factor domain containing protein, expressed
	5	71649933-71652353	S5_62168822	62168822	71668462	5_5	18.529	16.109	0.07	5.31e-06	0.0586844	Fv'/Fm'	recovery	SCARECROW-like 14	GRAS family transcription factor domain containing protein, expressed
	5	71649933-71652353	S5_62168822	62168822	71668462	5_5	18.529	16.109	0.06563	1.15e-05	0.122096	E	recovery	SCARECROW-like 14	GRAS family transcription factor domain containing protein, expressed
	5	71649933-71652353	S5_62168880	62168880	71668520	5_5	18.587	16.167	0.06598	2.89e-05	0.0854166	gs	recovery	SCARECROW-like 14	GRAS family transcription factor domain containing protein, expressed
	5	71649933-71652353	S5_62168893	62168893	71668533	5_5	18.6	16.18	0.06598	2.89e-05	0.0854166	gs	recovery	SCARECROW-like 14	GRAS family transcription factor domain containing protein, expressed
Sobic.005G229500	5	71657939-71661103	S5_62168822	62168822	71668462	5_5	10.523	7.359	0.06521	1.41e-05	0.0854166	gs	recovery	GRAS family transcription factor	GRAS family transcription factor domain containing protein, expressed
	5	71657939-71661103	S5_62168822	62168822	71668462	5_5	10.523	7.359	0.07	5.31e-06	0.0586844	Fv'/Fm'	recovery	GRAS family transcription factor	GRAS family transcription factor domain containing protein, expressed
	5	71657939-71661103	S5_62168822	62168822	71668462	5_5	10.523	7.359	0.06563	1.15e-05	0.122096	E	recovery	GRAS family transcription factor	GRAS family transcription factor domain containing protein, expressed
	5	71657939-71661103	S5_62168880	62168880	71668520	5_5	10.581	7.417	0.06598	2.89e-05	0.0854166	gs	recovery	GRAS family transcription factor	GRAS family transcription factor domain containing protein, expressed
	5	71657939-71661103	S5_62168893	62168893	71668533	5_5	10.594	7.43	0.06598	2.89e-05	0.0854166	gs	recovery	GRAS family transcription factor	GRAS family transcription factor domain containing protein, expressed
Sobic.005G229600	5	71661965-71666149	S5_62168822	62168822	71668462	5_5	6.497	2.313	0.06521	1.41e-05	0.0854166	gs	recovery	GRAS family transcription factor	GRAS family transcription factor domain containing protein, expressed
	5	71661965-71666149	S5_62168822	62168822	71668462	5_5	6.497	2.313	0.07	5.31e-06	0.0586844	Fv'/Fm'	recovery	GRAS family transcription factor	GRAS family transcription factor domain containing protein, expressed
	5	71661965-71666149	S5_62168822	62168822	71668462	5_5	6.497	2.313	0.06563	1.15e-05	0.122096	E	recovery	GRAS family transcription factor	GRAS family transcription factor domain containing protein, expressed
	5	71661965-71666149	S5_62168880	62168880	71668520	5_5	6.555	2.371	0.06598	2.89e-05	0.0854166	gs	recovery	GRAS family transcription factor	GRAS family transcription factor domain containing protein, expressed
	5	71661965-71666149	S5_62168893	62168893	71668533	5_5	6.568	2.384	0.06598	2.89e-05	0.0854166	gs	recovery	GRAS family transcription factor	GRAS family transcription factor domain containing protein, expressed
Sobic.005G229700	5	71667519-71669800	S5_62168822	62168822	71668462	5_5	0.943	-1.338	0.06521	1.41e-05	0.0854166	gs	recovery	GRAS family transcription factor	GRAS family transcription factor domain containing protein, expressed
	5	71667519-71669800	S5_62168822	62168822	71668462	5_5	0.943	-1.338	0.07	5.31e-06	0.0586844	Fv'/Fm'	recovery	GRAS family transcription factor	GRAS family transcription factor domain containing protein, expressed
	5	71667519-71669800	S5_62168822	62168822	71668462	5_5	0.943	-1.338	0.06563	1.15e-05	0.122096	E	recovery	GRAS family transcription factor	GRAS family transcription factor domain containing protein, expressed
	5	71667519-71669800	S5_62168880	62168880	71668520	5_5	1.001	-1.28	0.06598	2.89e-05	0.0854166	gs	recovery	GRAS family transcription factor	GRAS family transcription factor domain containing protein, expressed
	5	71667519-71669800	S5_62168893	62168893	71668533	5_5	1.014	-1.267	0.06598	2.89e-05	0.0854166	gs	recovery	GRAS family transcription factor	GRAS family transcription factor domain containing protein, expressed
Sobic.005G229800	5	71671311-71676047	S5_62168822	62168822	71668462	5_5	-2.849	-7.585	0.06521	1.41e-05	0.0854166	gs	recovery	Ankyrin repeat family protein	expressed protein
	5	71671311-71676047	S5_62168822	62168822	71668462	5_5	-2.849	-7.585	0.07	5.31e-06	0.0586844	Fv'/Fm'	recovery	Ankyrin repeat family protein	expressed protein
	5	71671311-71676047	S5_62168822	62168822	71668462	5_5	-2.849	-7.585	0.06563	1.15e-05	0.122096	E	recovery	Ankyrin repeat family protein	expressed protein
	5	71671311-71676047	S5_62168880	62168880	71668520	5_5	-2.791	-7.527	0.06598	2.89e-05	0.0854166	gs	recovery	Ankyrin repeat family protein	expressed protein
	5	71671311-71676047	S5_62168893	62168893	71668533	5_5	-2.778	-7.514	0.06598	2.89e-05	0.0854166	gs	recovery	Ankyrin repeat family protein	expressed protein
Sobic.005G229900	5	71677259-71679283	S5_62168822	62168822	71668462	5_5	-8.797	-10.821	0.06521	1.41e-05	0.0854166	gs	recovery	SCARECROW-like 14	GRAS family transcription factor domain containing protein, expressed
	5	71677259-71679283	S5_62168822	62168822	71668462	5_5	-8.797	-10.821	0.07	5.31e-06	0.0586844	Fv'/Fm'	recovery	SCARECROW-like 14	GRAS family transcription factor domain containing protein, expressed
	5	71677259-71679283	S5_62168822	62168822	71668462	5_5	-8.797	-10.821	0.06563	1.15e-05	0.122096	E	recovery	SCARECROW-like 14	GRAS family transcription factor domain containing protein, expressed
	5	71677259-71679283	S5_62168880	62168880	71668520	5_5	-8.739	-10.763	0.06598	2.89e-05	0.0854166	gs	recovery	SCARECROW-like 14	GRAS family transcription factor domain containing protein, expressed
	5	71677259-71679283	S5_62168893	62168893	71668533	5_5	-8.726	-10.75	0.06598	2.89e-05	0.0854166	gs	recovery	SCARECROW-like 14	GRAS family transcription factor domain containing protein, expressed
Sobic.005G230000	5	71680491-71683411	S5_62168822	62168822	71668462	5_5	-12.029	-14.949	0.06521	1.41e-05	0.0854166	gs	recovery	SCARECROW-like 14	GRAS family transcription factor domain containing protein, expressed
	5	71680491-71683411	S5_62168822	62168822	71668462	5_5	-12.029	-14.949	0.07	5.31e-06	0.0586844	Fv'/Fm'	recovery	SCARECROW-like 14	GRAS family transcription factor domain containing protein, expressed
	5	71680491-71683411	S5_62168822	62168822	71668462	5_5	-12.029	-14.949	0.06563	1.15e-05	0.122096	E	recovery	SCARECROW-like 14	GRAS family transcription factor domain containing protein, expressed
	5	71680491-71683411	S5_62168880	62168880	71668520	5_5	-11.971	-14.891	0.06598	2.89e-05	0.0854166	gs	recovery	SCARECROW-like 14	GRAS family transcription factor domain containing protein, expressed
	5	71680491-71683411	S5_62168893	62168893	71668533	5_5	-11.958	-14.878	0.06598	2.89e-05	0.0854166	gs	recovery	SCARECROW-like 14	GRAS family transcription factor domain containing protein, expressed
Sobic.005G230100	5	71684680-71686761	S5_62168822	62168822	71668462	5_5	-16.218	-18.299	0.06521	1.41e-05	0.0854166	gs	recovery	GRAS family transcription factor	GRAS family transcription factor domain containing protein, expressed
	5	71684680-71686761	S5_62168822	62168822	71668462	5_5	-16.218	-18.299	0.07	5.31e-06	0.0586844	Fv'/Fm'	recovery	GRAS family transcription factor	GRAS family transcription factor domain containing protein, expressed
	5	71684680-71686761	S5_62168822	62168822	71668462	5_5	-16.218	-18.299	0.06563	1.15e-05	0.122096	E	recovery	GRAS family transcription factor	GRAS family transcription factor domain containing protein, expressed
	5	71684680-71686761	S5_62168880	62168880	71668520	5_5	-16.16	-18.241	0.06598	2.89e-05	0.0854166	gs	recovery	GRAS family transcription factor	GRAS family transcription factor domain containing protein, expressed
	5	71684680-71686761	S5_62168893	62168893	71668533	5_5	-16.147	-18.228	0.06598	2.89e-05	0.0854166	gs	recovery	GRAS family transcription factor	GRAS family transcription factor domain containing protein, expressed
Sobic.005G230200	5	71687476-71690143	S5_62168822	62168822	71668462	5_5	-19.014	-21.681	0.06521	1.41e-05	0.0854166	gs	recovery	SCARECROW-like 14	GRAS family transcription factor domain containing protein, expressed
	5	71687476-71690143	S5_62168822	62168822	71668462	5_5	-19.014	-21.681	0.07	5.31e-06	0.0586844	Fv'/Fm'	recovery	SCARECROW-like 14	GRAS family transcription factor domain containing protein, expressed
	5	71687476-71690143	S5_62168822	62168822	71668462	5_5	-19.014	-21.681	0.06563	1.15e-05	0.122096	E	recovery	SCARECROW-like 14	GRAS family transcription factor domain containing protein, expressed
	5	71687476-71690143	S5_62168880	62168880	71668520	5_5	-18.956	-21.623	0.06598	2.89e-05	0.0854166	gs	recovery	SCARECROW-like 14	GRAS family transcription factor domain containing protein, expressed
	5	71687476-71690143	S5_62168893	62168893	71668533	5_5	-18.943	-21.61	0.06598	2.89e-05	0.0854166	gs	recovery	SCARECROW-like 14	GRAS family transcription factor domain containing protein, expressed
Sobic.005G230300	5	71695455-71697374	S5_62168822	62168822	71668462	5_5	-26.993	-28.912	0.06521	1.41e-05	0.0854166	gs	recovery	GRAS family transcription factor	SCARECROW, putative, expressed
	5	71695455-71697374	S5_62168822	62168822	71668462	5_5	-26.993	-28.912	0.07	5.31e-06	0.0586844	Fv'/Fm'	recovery	GRAS family transcription factor	SCARECROW, putative, expressed
	5	71695455-71697374	S5_62168822	62168822	71668462	5_5	-26.993	-28.912	0.06563	1.15e-05	0.122096	E	recovery	GRAS family transcription factor	SCARECROW, putative, expressed
	5	71695455-71697374	S5_62168880	62168880	71668520	5_5	-26.935	-28.854	0.06598	2.89e-05	0.0854166	gs	recovery	GRAS family transcription factor	SCARECROW, putative, expressed
	5	71695455-71697374	S5_62168893	62168893	71668533	5_5	-26.922	-28.841	0.06598	2.89e-05	0.0854166	gs	recovery	GRAS family transcription factor	SCARECROW, putative, expressed
Sobic.005G230400	5	71702180-71703840	S5_62168822	62168822	71668462	5_5	-33.718	-35.378	0.06521	1.41e-05	0.0854166	gs	recovery	SCARECROW-like 14	SCARECROW, putative, expressed
	5	71702180-71703840	S5_62168822	62168822	71668462	5_5	-33.718	-35.378	0.07	5.31e-06	0.0586844	Fv'/Fm'	recovery	SCARECROW-like 14	SCARECROW, putative, expressed
	5	71702180-71703840	S5_62168822	62168822	71668462	5_5	-33.718	-35.378	0.06563	1.15e-05	0.122096	E	recovery	SCARECROW-like 14	SCARECROW, putative, expressed
	5	71702180-71703840	S5_62168880	62168880	71668520	5_5	-33.66	-35.32	0.06598	2.89e-05	0.0854166	gs	recovery	SCARECROW-like 14	SCARECROW, putative, expressed
	5	71702180-71703840	S5_62168893	62168893	71668533	5_5	-33.647	-35.307	0.06598	2.89e-05	0.0854166	gs	recovery	SCARECROW-like 14	SCARECROW, putative, expressed
Sobic.005G230500	5	71704861-71706712	S5_62168822	62168822	71668462	5_5	-36.399	-38.25	0.06521	1.41e-05	0.0854166	gs	recovery	GRAS family transcription factor	GRAS family transcription factor domain containing protein, expressed
	5	71704861-71706712	S5_62168822	62168822	71668462	5_5	-36.399	-38.25	0.07	5.31e-06	0.0586844	Fv'/Fm'	recovery	GRAS family transcription factor	GRAS family transcription factor domain containing protein, expressed
	5	71704861-71706712	S5_62168822	62168822	71668462	5_5	-36.399	-38.25	0.06563	1.15e-05	0.122096	E	recovery	GRAS family transcription factor	GRAS family transcription factor domain containing protein, expressed
	5	71704861-71706712	S5_62168880	62168880	71668520	5_5	-36.341	-38.192	0.06598	2.89e-05	0.0854166	gs	recovery	GRAS family transcription factor	GRAS family transcription factor domain containing protein, expressed
	5	71704861-71706712	S5_62168893	62168893	71668533	5_5	-36.328	-38.179	0.06598	2.89e-05	0.0854166	gs	recovery	GRAS family transcription factor	GRAS family transcription factor domain containing protein, expressed
Sobic.005G230600	5	71707275-71711592	S5_62168822	62168822	71668462	5_5	-38.813	-43.13	0.06521	1.41e-05	0.0854166	gs	recovery	SCARECROW-like 14	SCARECROW, putative, expressed
	5	71707275-71711592	S5_62168822	62168822	71668462	5_5	-38.813	-43.13	0.07	5.31e-06	0.0586844	Fv'/Fm'	recovery	SCARECROW-like 14	SCARECROW, putative, expressed
	5	71707275-71711592	S5_62168822	62168822	71668462	5_5	-38.813	-43.13	0.06563	1.15e-05	0.122096	E	recovery	SCARECROW-like 14	SCARECROW, putative, expressed
	5	71707275-71711592	S5_62168880	62168880	71668520	5_5	-38.755	-43.072	0.06598	2.89e-05	0.0854166	gs	recovery	SCARECROW-like 14	SCARECROW, putative, expressed
	5	71707275-71711592	S5_62168893	62168893	71668533	5_5	-38.742	-43.059	0.06598	2.89e-05	0.0854166	gs	recovery	SCARECROW-like 14	SCARECROW, putative, expressed
Sobic.005G230700	5	71710907-71712793	S5_62168822	62168822	71668462	5_5	-42.445	-44.331	0.06521	1.41e-05	0.0854166	gs	recovery	GRAS family transcription factor	SCARECROW, putative, expressed
	5	71710907-71712793	S5_62168822	62168822	71668462	5_5	-42.445	-44.331	0.07	5.31e-06	0.0586844	Fv'/Fm'	recovery	GRAS family transcription factor	SCARECROW, putative, expressed
	5	71710907-71712793	S5_62168822	62168822	71668462	5_5	-42.445	-44.331	0.06563	1.15e-05	0.122096	E	recovery	GRAS family transcription factor	SCARECROW, putative, expressed
	5	71710907-71712793	S5_62168880	62168880	71668520	5_5	-42.387	-44.273	0.06598	2.89e-05	0.0854166	gs	recovery	GRAS family transcription factor	SCARECROW, putative, expressed
	5	71710907-71712793	S5_62168893	62168893	71668533	5_5	-42.374	-44.26	0.06598	2.89e-05	0.0854166	gs	recovery	GRAS family transcription factor	SCARECROW, putative, expressed
Sobic.005G230800	5	71713937-71716993	S5_62168822	62168822	71668462	5_5	-45.475	-48.531	0.06521	1.41e-05	0.0854166	gs	recovery	SCARECROW-like 14	SCARECROW, putative, expressed
	5	71713937-71716993	S5_62168822	62168822	71668462	5_5	-45.475	-48.531	0.07	5.31e-06	0.0586844	Fv'/Fm'	recovery	SCARECROW-like 14	SCARECROW, putative, expressed
	5	71713937-71716993	S5_62168822	62168822	71668462	5_5	-45.475	-48.531	0.06563	1.15e-05	0.122096	E	recovery	SCARECROW-like 14	SCARECROW, putative, expressed
	5	71713937-71716993	S5_62168880	62168880	71668520	5_5	-45.417	-48.473	0.06598	2.89e-05	0.0854166	gs	recovery	SCARECROW-like 14	SCARECROW, putative, expressed
	5	71713937-71716993	S5_62168893	62168893	71668533	5_5	-45.404	-48.46	0.06598	2.89e-05	0.0854166	gs	recovery	SCARECROW-like 14	SCARECROW, putative, expressed
Sobic.006G245900	6	58542292-58545126	S6_59577575	59577575	58599209	6_1	56.917	54.083	0.07246	7.73e-06	0.176533	qP	control	FRS (FAR1 Related Sequences) transcription factor family	transposon protein, putative, unclassified, expressed
Sobic.006G246001	6	58545788-58547007	S6_59577575	59577575	58599209	6_1	53.421	52.202	0.07246	7.73e-06	0.176533	qP	control	lectin protein kinase family protein	S-locus-like receptor protein kinase, putative, expressed
Sobic.006G246100	6	58547742-58548954	S6_59577575	59577575	58599209	6_1	51.467	50.255	0.07246	7.73e-06	0.176533	qP	control		one cut domain family member 3, putative, expressed
Sobic.006G246200	6	58549807-58552111	S6_59577575	59577575	58599209	6_1	49.402	47.098	0.07246	7.73e-06	0.176533	qP	control	S-domain-2 5	protein kinase, putative, expressed
Sobic.006G246300	6	58553603-58556010	S6_59577575	59577575	58599209	6_1	45.606	43.199	0.07246	7.73e-06	0.176533	qP	control	S-domain-2 5	protein kinase, putative, expressed
Sobic.006G246350	6	58556646-58558161	S6_59577575	59577575	58599209	6_1	42.563	41.048	0.07246	7.73e-06	0.176533	qP	control
Sobic.006G246400	6	58558191-58559923	S6_59577575	59577575	58599209	6_1	41.018	39.286	0.07246	7.73e-06	0.176533	qP	control	lectin protein kinase family protein	protein kinase domain containing protein, expressed
Sobic.006G246500	6	58568173-58571528	S6_59577575	59577575	58599209	6_1	31.036	27.681	0.07246	7.73e-06	0.176533	qP	control	lectin protein kinase family protein	protein kinase domain containing protein, expressed
Sobic.006G246600	6	58572385-58572815	S6_59577575	59577575	58599209	6_1	26.824	26.394	0.07246	7.73e-06	0.176533	qP	control	Protein of unknown function, DUF538	DUF538 domain containing protein, putative, expressed
Sobic.006G246700	6	58573739-58575172	S6_59577575	59577575	58599209	6_1	25.47	24.037	0.07246	7.73e-06	0.176533	qP	control	BTB-POZ and MATH domain 1	MBTB57 - Bric-a-Brac, Tramtrack, Broad Complex BTB domain with Meprin and TRAF Homology MATH domain, expressed
Sobic.006G246800	6	58579060-58580157	S6_59577575	59577575	58599209	6_1	20.149	19.052	0.07246	7.73e-06	0.176533	qP	control	BTB/POZ/MATH-domains containing protein	MBTB56 - Bric-a-Brac, Tramtrack, Broad Complex BTB domain with Meprin and TRAF Homology MATH domain, expressed
Sobic.006G246900	6	58582312-58589688	S6_59577575	59577575	58599209	6_1	16.897	9.521	0.07246	7.73e-06	0.176533	qP	control		expressed protein
Sobic.006G247000	6	58590635-58591952	S6_59577575	59577575	58599209	6_1	8.574	7.257	0.07246	7.73e-06	0.176533	qP	control	Integrase-type DNA-binding superfamily protein	AP2 domain containing protein, expressed
Sobic.006G247100	6	58615897-58622789	S6_59577575	59577575	58599209	6_1	-16.688	-23.58	0.07246	7.73e-06	0.176533	qP	control	H(+)-ATPase 2	plasma membrane ATPase, putative, expressed
Sobic.006G247200	6	58638664-58640480	S6_59577575	59577575	58599209	6_1	-39.455	-41.271	0.07246	7.73e-06	0.176533	qP	control	AMP-dependent synthetase and ligase family protein	AMP-binding enzyme, putative, expressed
Sobic.006G247300	6	58649102-58662465	S6_59577575	59577575	58599209	6_1	-49.893	-63.256	0.07246	7.73e-06	0.176533	qP	control	AMP-dependent synthetase and ligase family protein	AMP-binding enzyme, putative, expressed
Sobic.006G250000	6	58899130-58903105	S6_59932272	59932272	58952805	6_2	53.675	49.7	0.08758	2.66e-06	0.176533	qP	control
Sobic.006G250100	6	58903357-58906526	S6_59932272	59932272	58952805	6_2	49.448	46.279	0.08758	2.66e-06	0.176533	qP	control	adenosine deaminases;RNA binding;RNA binding;adenosine deaminases	tRNA-specific adenosine deaminase 1, putative, expressed
Sobic.006G250200	6	58908552-58911443	S6_59932272	59932272	58952805	6_2	44.253	41.362	0.08758	2.66e-06	0.176533	qP	control	amino acid permease 7	amino acid transporter, putative, expressed
Sobic.006G250300	6	58912911-58919775	S6_59932272	59932272	58952805	6_2	39.894	33.03	0.08758	2.66e-06	0.176533	qP	control	Eukaryotic release factor 1 (eRF1) family protein	pelota, putative, expressed
Sobic.006G250350	6	58920182-58921494	S6_59932272	59932272	58952805	6_2	32.623	31.311	0.08758	2.66e-06	0.176533	qP	control
Sobic.006G250400	6	58922737-58924026	S6_59932272	59932272	58952805	6_2	30.068	28.779	0.08758	2.66e-06	0.176533	qP	control		expressed protein
Sobic.006G250500	6	58924931-58930474	S6_59932272	59932272	58952805	6_2	27.874	22.331	0.08758	2.66e-06	0.176533	qP	control	ILI1 binding bHLH 1	expressed protein
Sobic.006G250600	6	58941294-58942597	S6_59932272	59932272	58952805	6_2	11.511	10.208	0.08758	2.66e-06	0.176533	qP	control		hypothetical protein
Sobic.006G250700	6	58943893-58948311	S6_59932272	59932272	58952805	6_2	8.912	4.494	0.08758	2.66e-06	0.176533	qP	control		hypothetical protein
	6	58943893-58948311	S6_59980948	59980948	59001481	6_2	57.588	53.17	0.07042	1.22e-05	0.176533	qP	control		hypothetical protein
Sobic.006G250800	6	58950477-58955549	S6_59932272	59932272	58952805	6_2	2.328	-2.744	0.08758	2.66e-06	0.176533	qP	control	Protein kinase superfamily protein	ABC1 family domain containing protein, putative, expressed
	6	58950477-58955549	S6_59980948	59980948	59001481	6_2	51.004	45.932	0.07042	1.22e-05	0.176533	qP	control	Protein kinase superfamily protein	ABC1 family domain containing protein, putative, expressed
Sobic.006G250900	6	58957245-58958628	S6_59932272	59932272	58952805	6_2	-4.44	-5.823	0.08758	2.66e-06	0.176533	qP	control	Alpha-1,4-glucan-protein synthase family protein	alpha-1,4-glucan-protein synthase, putative, expressed
	6	58957245-58958628	S6_59980948	59980948	59001481	6_2	44.236	42.853	0.07042	1.22e-05	0.176533	qP	control	Alpha-1,4-glucan-protein synthase family protein	alpha-1,4-glucan-protein synthase, putative, expressed
Sobic.006G251000	6	58958710-58971464	S6_59932272	59932272	58952805	6_2	-5.905	-18.659	0.08758	2.66e-06	0.176533	qP	control	mitogen-activated protein kinase kinase kinase 7	STE_MEKK_ste11_MAP3K.1 - STE kinases include homologs to sterile 7, sterile 11 and sterile 20 from yeast, expressed
	6	58958710-58971464	S6_59980948	59980948	59001481	6_2	42.771	30.017	0.07042	1.22e-05	0.176533	qP	control	mitogen-activated protein kinase kinase kinase 7	STE_MEKK_ste11_MAP3K.1 - STE kinases include homologs to sterile 7, sterile 11 and sterile 20 from yeast, expressed
Sobic.006G251100	6	58976975-58979063	S6_59932272	59932272	58952805	6_2	-24.17	-26.258	0.08758	2.66e-06	0.176533	qP	control	TRICHOME BIREFRINGENCE-LIKE 8	powdery mildew resistant protein 5, putative, expressed
	6	58976975-58979063	S6_59980948	59980948	59001481	6_2	24.506	22.418	0.07042	1.22e-05	0.176533	qP	control	TRICHOME BIREFRINGENCE-LIKE 8	powdery mildew resistant protein 5, putative, expressed
Sobic.006G251200	6	58979449-58981901	S6_59932272	59932272	58952805	6_2	-26.644	-29.096	0.08758	2.66e-06	0.176533	qP	control	nitrate transporter 1.7	proton-dependent oligopeptide transport, putative, expressed
	6	58979449-58981901	S6_59980948	59980948	59001481	6_2	22.032	19.58	0.07042	1.22e-05	0.176533	qP	control	nitrate transporter 1.7	proton-dependent oligopeptide transport, putative, expressed
Sobic.006G251301	6	58984097-58985572	S6_59932272	59932272	58952805	6_2	-31.292	-32.767	0.08758	2.66e-06	0.176533	qP	control	UDP-glucosyl transferase 73C7	UDP-glucoronosyl and UDP-glucosyl transferase domain containing protein, expressed
	6	58984097-58985572	S6_59980948	59980948	59001481	6_2	17.384	15.909	0.07042	1.22e-05	0.176533	qP	control	UDP-glucosyl transferase 73C7	UDP-glucoronosyl and UDP-glucosyl transferase domain containing protein, expressed
Sobic.006G251400	6	58992371-58993854	S6_59932272	59932272	58952805	6_2	-39.566	-41.049	0.08758	2.66e-06	0.176533	qP	control	Heavy metal transport/detoxification superfamily protein	heavy metal-associated domain containing protein, expressed
	6	58992371-58993854	S6_59980948	59980948	59001481	6_2	9.11	7.627	0.07042	1.22e-05	0.176533	qP	control	Heavy metal transport/detoxification superfamily protein	heavy metal-associated domain containing protein, expressed
Sobic.006G251500	6	58993855-58998029	S6_59932272	59932272	58952805	6_2	-41.05	-45.224	0.08758	2.66e-06	0.176533	qP	control	inositol-pentakisphosphate 2-kinase 1	inositol 1,3,4,5,6-pentakisphosphate 2-kinase, putative, expressed
	6	58993855-58998029	S6_59980948	59980948	59001481	6_2	7.626	3.452	0.07042	1.22e-05	0.176533	qP	control	inositol-pentakisphosphate 2-kinase 1	inositol 1,3,4,5,6-pentakisphosphate 2-kinase, putative, expressed
Sobic.006G251600	6	58998868-59002958	S6_59932272	59932272	58952805	6_2	-46.063	-50.153	0.08758	2.66e-06	0.176533	qP	control	ribosomal RNA processing 4	exosome complex exonuclease rrp4, putative, expressed
	6	58998868-59002958	S6_59980948	59980948	59001481	6_2	2.613	-1.477	0.07042	1.22e-05	0.176533	qP	control	ribosomal RNA processing 4	exosome complex exonuclease rrp4, putative, expressed
Sobic.006G251701	6	59003776-59004754	S6_59932272	59932272	58952805	6_2	-50.971	-51.949	0.08758	2.66e-06	0.176533	qP	control		expressed protein
	6	59003776-59004754	S6_59980948	59980948	59001481	6_2	-2.295	-3.273	0.07042	1.22e-05	0.176533	qP	control		expressed protein
Sobic.006G251800	6	59005673-59011139	S6_59932272	59932272	58952805	6_2	-52.868	-58.334	0.08758	2.66e-06	0.176533	qP	control	molybdopterin biosynthesis CNX1 protein / molybdenum cofactor biosynthesis enzyme CNX1 (CNX1)	molybdopterin biosynthesis protein CNX1, putative, expressed
	6	59005673-59011139	S6_59980948	59980948	59001481	6_2	-4.192	-9.658	0.07042	1.22e-05	0.176533	qP	control	molybdopterin biosynthesis CNX1 protein / molybdenum cofactor biosynthesis enzyme CNX1 (CNX1)	molybdopterin biosynthesis protein CNX1, putative, expressed
Sobic.006G251900	6	59013307-59020761	S6_59980948	59980948	59001481	6_2	-11.826	-19.28	0.07042	1.22e-05	0.176533	qP	control	cyclin-related	transposon protein, putative, unclassified, expressed
Sobic.006G252000	6	59013610-59014161	S6_59980948	59980948	59001481	6_2	-12.129	-12.68	0.07042	1.22e-05	0.176533	qP	control
Sobic.006G252100	6	59021146-59024787	S6_59980948	59980948	59001481	6_2	-19.665	-23.306	0.07042	1.22e-05	0.176533	qP	control	Mediator complex, subunit Med7	mediator of RNA polymerase II transcription subunit 7, putative, expressed
Sobic.006G252200	6	59025016-59028576	S6_59980948	59980948	59001481	6_2	-23.535	-27.095	0.07042	1.22e-05	0.176533	qP	control	RP non-ATPase subunit 8A	MEE34, putative, expressed
Sobic.006G252300	6	59029749-59032282	S6_59980948	59980948	59001481	6_2	-28.268	-30.801	0.07042	1.22e-05	0.176533	qP	control	BSD domain-containing protein	BSD domain-containing protein, putative, expressed
Sobic.006G252400	6	59033026-59035186	S6_59980948	59980948	59001481	6_2	-31.545	-33.705	0.07042	1.22e-05	0.176533	qP	control	Alpha-L RNA-binding motif/Ribosomal protein S4 family protein	S4 domain containing protein, putative, expressed
Sobic.006G252466	6	59037376-59038566	S6_59980948	59980948	59001481	6_2	-35.895	-37.085	0.07042	1.22e-05	0.176533	qP	control	SAUR-like auxin-responsive protein family	OsSAUR22 - Auxin-responsive SAUR gene family member, expressed
Sobic.006G252532	6	59039898-59041868	S6_59980948	59980948	59001481	6_2	-38.417	-40.387	0.07042	1.22e-05	0.176533	qP	control
Sobic.006G252600	6	59052254-59053217	S6_59980948	59980948	59001481	6_2	-50.773	-51.736	0.07042	1.22e-05	0.176533	qP	control	SAUR-like auxin-responsive protein family	OsSAUR23 - Auxin-responsive SAUR gene family member, expressed
Sobic.006G253200	6	59105226-59107630	S6_60110274	60110274	59161008	6_3	55.782	53.378	0.0705	8.79e-06	0.176533	qP	control	IQ-domain 29	IQ calmodulin-binding motif family protein, putative, expressed
	6	59105226-59107630	S6_60110289	60110289	59161023	6_3	55.797	53.393	0.0705	8.79e-06	0.176533	qP	control	IQ-domain 29	IQ calmodulin-binding motif family protein, putative, expressed
Sobic.006G253300	6	59108233-59109515	S6_60110274	60110274	59161008	6_3	52.775	51.493	0.0705	8.79e-06	0.176533	qP	control	SAUR-like auxin-responsive protein family	OsSAUR23 - Auxin-responsive SAUR gene family member, expressed
	6	59108233-59109515	S6_60110289	60110289	59161023	6_3	52.79	51.508	0.0705	8.79e-06	0.176533	qP	control	SAUR-like auxin-responsive protein family	OsSAUR23 - Auxin-responsive SAUR gene family member, expressed
Sobic.006G253400	6	59117111-59124041	S6_60110274	60110274	59161008	6_3	43.897	36.967	0.0705	8.79e-06	0.176533	qP	control		expressed protein
	6	59117111-59124041	S6_60110289	60110289	59161023	6_3	43.912	36.982	0.0705	8.79e-06	0.176533	qP	control		expressed protein
Sobic.006G253500	6	59135010-59138418	S6_60110274	60110274	59161008	6_3	25.998	22.59	0.0705	8.79e-06	0.176533	qP	control		expressed protein
	6	59135010-59138418	S6_60110289	60110289	59161023	6_3	26.013	22.605	0.0705	8.79e-06	0.176533	qP	control		expressed protein
Sobic.006G253600	6	59140101-59140983	S6_60110274	60110274	59161008	6_3	20.907	20.025	0.0705	8.79e-06	0.176533	qP	control
	6	59140101-59140983	S6_60110289	60110289	59161023	6_3	20.922	20.04	0.0705	8.79e-06	0.176533	qP	control
Sobic.006G253700	6	59145455-59146403	S6_60110274	60110274	59161008	6_3	15.553	14.605	0.0705	8.79e-06	0.176533	qP	control	SAUR-like auxin-responsive protein family	OsSAUR23 - Auxin-responsive SAUR gene family member, expressed
	6	59145455-59146403	S6_60110289	60110289	59161023	6_3	15.568	14.62	0.0705	8.79e-06	0.176533	qP	control	SAUR-like auxin-responsive protein family	OsSAUR23 - Auxin-responsive SAUR gene family member, expressed
[truncated: 234 more rows]
