# Supplementary material for: Dissecting the genetic control of natural variation in sorghum photosynthetic response to drought stress
Source: J Exp Bot. 2021 Nov 16;73(10):3251–67. doi: 10.1093/jxb/erab502 (PMC9126735; doi:10.1093/jxb/erab502)
Supplement: erab502_suppl_Supplementary_Table_S8 [file erab502_suppl_supplementary_table_s8.xlsx]

## Sheet: Table S8
Supplementary Table S8. Summary of associated regions co-localizing with previously published QTL for drought stress response and/or photosynthesis -related traits
LD region	Physical position v1.4	physical position v.3	Traits	QTL ID	Publication	Trait Description	chromosome QTL	start QTL	end QTL	candidate genes	start gene	end gene
1_1	2949673	2955422	A recovery	QDMGR1.22	Fiedler et al 2016	Dry matter growth rate	1	2929040	43418227	Sobic.001G038700	2898759	2900504
										Sobic.001G038800	2900104	2910005
										Sobic.001G038900	2913500	2915031
										Sobic.001G039000	2916374	2917566
										Sobic.001G039100	2917308	2920126
										Sobic.001G039200	2923093	2924132
										Sobic.001G039300	2932598	2937249
										Sobic.001G039400	2938433	2941774
										Sobic.001G039500	2947143	2951769
										Sobic.001G039600	2951770	2955625
										Sobic.001G039700	2956198	2959307
										Sobic.001G039750	2959719	2960297
										Sobic.001G039800	2963339	2964486
										Sobic.001G039900	2966595	2970669
										Sobic.001G040000	2977629	2979955
										Sobic.001G040100	2981544	2987118
										Sobic.001G040200	2987435	2989263
										Sobic.001G040300	3005325	3008219
1_10	8612970	8572176	gs recovery, A recovery	QCHLC1.27	Fiedler et al 2016	Chlorophyll content	1	4257011	24796318	Sobic.001G109700	8510687	8517417
				QCHLC1.3	Rama Reddy et al 2014	Chlorophyll content	1	4647082	11568488	Sobic.001G109800	8521184	8527031
				QDMGR1.22	Fiedler et al 2016	Dry matter growth rate	1	2929040	43418227	Sobic.001G109900	8529688	8531056
				QGLFA1.1	Hausmann et al 2002	Green leaf area	1	6607683	8591448	Sobic.001G110000	8533126	8533899
				QTNGL1.2	Rama Reddy et al 2014	Total number of green leaves	1	8163775	14324575	Sobic.001G110100	8537743	8540529
										Sobic.001G110150	8544707	8549559
										Sobic.001G110200	8558747	8559353
										Sobic.001G110250	8559517	8561224
										Sobic.001G110300	8561928	8562798
										Sobic.001G110400	8564852	8565355
										Sobic.001G110500	8567753	8569845
										Sobic.001G110600	8570058	8592689
										Sobic.001G110701	8597853	8601305
										Sobic.001G110800	8604558	8606862
										Sobic.001G110900	8614915	8616973
										Sobic.001G110950	8623618	8625574
1_11	8621860	8581066	A recovery	QCHLC1.27	Fiedler et al 2016	Chlorophyll content	1	4257011	24796318	Sobic.001G109800	8521184	8527031
				QCHLC1.3	Rama Reddy et al 2014	Chlorophyll content	1	4647082	11568488	Sobic.001G109900	8529688	8531056
				QDMGR1.22	Fiedler et al 2016	Dry matter growth rate	1	2929040	43418227	Sobic.001G110000	8533126	8533899
				QGLFA1.1	Hausmann et al 2002	Green leaf area	1	6607683	8591448	Sobic.001G110100	8537743	8540529
				QTNGL1.2	Rama Reddy et al 2014	Total number of green leaves	1	8163775	14324575	Sobic.001G110150	8544707	8549559
										Sobic.001G110200	8558747	8559353
										Sobic.001G110250	8559517	8561224
										Sobic.001G110300	8561928	8562798
										Sobic.001G110400	8564852	8565355
										Sobic.001G110500	8567753	8569845
										Sobic.001G110600	8570058	8592689
										Sobic.001G110701	8597853	8601305
										Sobic.001G110800	8604558	8606862
										Sobic.001G110900	8614915	8616973
										Sobic.001G110950	8623618	8625574
										Sobic.001G111000	8627539	8635411
1_12	8777957	8739815	gs recovery, A recovery, E recovery	QCHLC1.27	Fiedler et al 2016	Chlorophyll content	1	4257011	24796318	Sobic.001G111366	8691543	8693083
				QCHLC1.3	Rama Reddy et al 2014	Chlorophyll content	1	4647082	11568488	Sobic.001G111432	8715477	8715960
				QDMGR1.22	Fiedler et al 2016	Dry matter growth rate	1	2929040	43418227	Sobic.001G111500	8708287	8721152
				QTNGL1.2	Rama Reddy et al 2014	Total number of green leaves	1	8163775	14324575	Sobic.001G111600	8729547	8736329
										Sobic.001G111650	8737138	8737681
										Sobic.001G111700	8742294	8746309
										Sobic.001G111800	8748738	8756922
										Sobic.001G111850	8759141	8762042
										Sobic.001G111900	8763352	8764231
										Sobic.001G112000	8764747	8773500
										Sobic.001G112100	8778792	8783607
										Sobic.001G112200	8784662	8785595
1_13	8934452	8896378	Fv'/Fm' area	QCHLC1.27	Fiedler et al 2016	Chlorophyll content	1	4257011	24796318	Sobic.001G112600	8841059	8843471
				QCHLC1.3	Rama Reddy et al 2014	Chlorophyll content	1	4647082	11568488	Sobic.001G112700	8845568	8849846
				QDMGR1.2	Fiedler et al 2014	Dry matter growth rate	1	8780502	10009063	Sobic.001G112800	8852240	8854321
				QDMGR1.22	Fiedler et al 2016	Dry matter growth rate	1	2929040	43418227	Sobic.001G112900	8854495	8857360
				QTNGL1.2	Rama Reddy et al 2014	Total number of green leaves	1	8163775	14324575	Sobic.001G113000	8859848	8866786
										Sobic.001G113200	8870885	8878359
										Sobic.001G113400	8895241	8896171
										Sobic.001G113500	8895744	8900539
										Sobic.001G113600	8899414	8899698
										Sobic.001G113700	8907255	8909915
										Sobic.001G113800	8916540	8920797
										Sobic.001G113900	8930812	8934652
										Sobic.001G114000	8935193	8946985
										Sobic.001G114100	8948126	8949346
										Sobic.001G114200	8950097	8956418
1_14	9132031	9093914	qP control	QCHLC1.27	Fiedler et al 2016	Chlorophyll content	1	4257011	24796318	Sobic.001G115900	9038909	9040728
				QCHLC1.3	Rama Reddy et al 2014	Chlorophyll content	1	4647082	11568488	Sobic.001G116000	9040233	9047202
				QDMGR1.2	Fiedler et al 2014	Dry matter growth rate	1	8780502	10009063	Sobic.001G116100	9048551	9053272
				QDMGR1.22	Fiedler et al 2016	Dry matter growth rate	1	2929040	43418227	Sobic.001G116200	9058223	9063904
				QTNGL1.2	Rama Reddy et al 2014	Total number of green leaves	1	8163775	14324575	Sobic.001G116300	9064420	9066847
										Sobic.001G116400	9072758	9076023
										Sobic.001G116500	9076265	9082559
										Sobic.001G116600	9094192	9097671
										Sobic.001G116650	9102180	9102735
										Sobic.001G116700	9103060	9108374
										Sobic.001G116800	9111033	9114655
										Sobic.001G116900	9114771	9117006
										Sobic.001G117000	9119354	9121346
										Sobic.001G117100	9122183	9124464
										Sobic.001G117200	9127798	9138377
										Sobic.001G117300	9140435	9145116
										Sobic.001G117400	9148503	9150814
1_15	10003241-11229844	9983041-11205226	gs recovery, A recovery, Fv'/Fm' recovery, φPSII recovery, E recovery,	QCHLC1.27	Fiedler et al 2016	Chlorophyll content	1	4257011	24796318	Sobic.001G126100	9929171	9932579
				QCHLC1.3	Rama Reddy et al 2014	Chlorophyll content	1	4647082	11568488	Sobic.001G126200	9932840	9935364
				QCO2A1.1	Kapanigowda et al 2014	CO2 assimilation ratio	1	10637287	20220759	Sobic.001G126300	9936038	9939441
				QDMGR1.2	Fiedler et al 2014	Dry matter growth rate	1	8780502	10009063	Sobic.001G126400	9941318	9944719
				QDMGR1.22	Fiedler et al 2016	Dry matter growth rate	1	2929040	43418227	Sobic.001G126500	9944990	9945889
				QGLFA1.4	Rama Reddy et al 2014	Green leaf area	1	10990950	13305928	Sobic.001G126600	9946331	9952986
				QTNGL1.2	Rama Reddy et al 2014	Total number of green leaves	1	8163775	14324575	Sobic.001G126800	9959897	9963640
				QTNGL1.3	Rama Reddy et al 2014	Total number of green leaves	1	9984898	13988993	Sobic.001G126900	9964452	9969263
										Sobic.001G127000	9971346	9976104
										Sobic.001G127100	9982828	9987056
										Sobic.001G127200	9988862	9992381
										Sobic.001G127300	9997746	10000878
										Sobic.001G127400	10002543	10005562
										Sobic.001G127500	10009107	10014146
										Sobic.001G127600	10027939	10029758
										Sobic.001G127700	10040307	10042393
										Sobic.001G128300	10096139	10108081
										Sobic.001G128400	10108298	10111086
										Sobic.001G128500	10112591	10116997
										Sobic.001G128600	10117307	10121437
										Sobic.001G128800	10123501	10125087
										Sobic.001G128900	10139546	10141822
										Sobic.001G129000	10143995	10152169
										Sobic.001G129100	10154142	10157592
										Sobic.001G129150	10158274	10161688
										Sobic.001G129200	10161873	10162712
										Sobic.001G129300	10166205	10169712
										Sobic.001G129400	10169900	10172991
										Sobic.001G129500	10177216	10178334
										Sobic.001G129600	10178697	10182344
										Sobic.001G129650	10187024	10190419
										Sobic.001G129700	10199492	10200657
										Sobic.001G129750	10202525	10203478
										Sobic.001G129800	10204859	10206064
										Sobic.001G129900	10206354	10208112
										Sobic.001G140000	11150073	11158354
										Sobic.001G140101	11161346	11162924
										Sobic.001G140200	11185282	11192665
										Sobic.001G140300	11195137	11198205
										Sobic.001G140400	11202700	11203741
										Sobic.001G140600	11220176	11223726
										Sobic.001G140700	11223555	11230721
										Sobic.001G140800	11235481	11238914
1_16	17880348	17808824	gs recovery	QCHLC1.27	Fiedler et al 2016	Chlorophyll content	1	4257011	24796318	Sobic.001G196800	17761739	17766837
				QCO2A1.1	Kapanigowda et al 2014	CO2 assimilation ratio	1	10637287	20220759	Sobic.001G196900	17796560	17798831
				QDMGR1.22	Fiedler et al 2016	Dry matter growth rate	1	2929040	43418227	Sobic.001G196950	17799033	17799424
				QTRSP1.1	Kapanigowda et al 2014	Transpiration	1	11619006	18333692	Sobic.001G197000	17801601	17806160
										Sobic.001G197050	17806728	17808091
										Sobic.001G197100	17808863	17811483
										Sobic.001G197200	17811406	17812645
										Sobic.001G197300	17813360	17818116
										Sobic.001G197400	17822890	17828000
										Sobic.001G197500	17830661	17832310
										Sobic.001G197600	17833483	17834108
										Sobic.001G197700	17834276	17834962
										Sobic.001G197800	17838585	17839951
										Sobic.001G197901	17844326	17845760
1_17	18981548	18898763	qP control	QCHLC1.27	Fiedler et al 2016	Chlorophyll content	1	4257011	24796318	Sobic.001G206300	18844481	18846180
				QCO2A1.1	Kapanigowda et al 2014	CO2 assimilation ratio	1	10637287	20220759	Sobic.001G206400	18846644	18849823
				QDMGR1.22	Fiedler et al 2016	Dry matter growth rate	1	2929040	43418227	Sobic.001G206500	18853236	18870688
				QPSII1.48	Ortiz et al 2017	Photochemical quenching or fraction of PSII reaction centers that are open	1	18077371	19513315	Sobic.001G206600	18870997	18873086
				QPSII1.49	Ortiz et al 2017	Photochemical quenching or fraction of PSII reaction centers that are open	1	18077376	19513317	Sobic.001G206700	18876509	18881424
				QSTCD1.11	Ortiz et al 2017	stomatal conductance	1	17860756	19429766	Sobic.001G206800	18882476	18884583
				QSTCD1.12	Ortiz et al 2017	stomatal conductance	1	17860763	19429769	Sobic.001G206900	18885485	18891591
				QSTCD1.13	Ortiz et al 2017	stomatal conductance	1	17865993	19431786	Sobic.001G207000	18893716	18900571
				QSTCD1.14	Ortiz et al 2017	stomatal conductance	1	17865998	19431788	Sobic.001G207100	18901770	18902938
				QSTCD1.15	Ortiz et al 2017	stomatal conductance	1	17866028	19431799	Sobic.001G207200	18900707	18915750
				QSTCD1.22	Ortiz et al 2017	stomatal conductance	1	18097451	19521060	Sobic.001G207301	18906828	18913577
				QSTCD1.23	Ortiz et al 2017	stomatal conductance	1	18097467	19521066	Sobic.001G207400	18918948	18926199
										Sobic.001G207500	18952593	18956600
1_18	19558512	19480868	Fv'/Fm' recovery, φPSII recovery	QCHLC1.27	Fiedler et al 2016	Chlorophyll content	1	4257011	24796318	Sobic.001G211400	19444576	19445592
				QCO2A1.1	Kapanigowda et al 2014	CO2 assimilation ratio	1	10637287	20220759	Sobic.001G211500	19467549	19475204
				QDMGR1.22	Fiedler et al 2016	Dry matter growth rate	1	2929040	43418227	Sobic.001G211600	19479749	19480808
				QPSII1.48	Ortiz et al 2017	Photochemical quenching or fraction of PSII reaction centers that are open	1	18077371	19513315	Sobic.001G211700	19484112	19485211
				QPSII1.49	Ortiz et al 2017	Photochemical quenching or fraction of PSII reaction centers that are open	1	18077376	19513317	Sobic.001G211750	19486335	19486922
				QSTCD1.22	Ortiz et al 2017	stomatal conductance	1	18097451	19521060	Sobic.001G211800	19495013	19495763
				QSTCD1.23	Ortiz et al 2017	stomatal conductance	1	18097467	19521066	Sobic.001G211900	19508634	19517369
										Sobic.001G212000	19525855	19527266
										Sobic.001G212100	19533213	19534376
										Sobic.001G212200	19535496	19537875
1_19	26706152	26573871	Fv'/Fm' recovery, A recovery	QCHLF1.31	Fiedler et al 2016	Chlorophyll fluorescence	1	24266430	54049322	Sobic.001G248000	26521743	26522318
				QDMGR1.22	Fiedler et al 2016	Dry matter growth rate	1	2929040	43418227	Sobic.001G248100	26545536	26552133
				QGLFA1.5	Hausmann et al 2002	Green leaf area	1	20502922	45704233	Sobic.001G248200	26553388	26558790
				QGLFA1.6	Hausmann et al 2002	Green leaf area	1	20020967	46272267	Sobic.001G248300	26559121	26580223
				QLFTE1.1	Ortiz et al 2017	Transpiration rate	1	24732083	40501274	Sobic.001G248400	26593082	26599531
				QLFTE1.2	Ortiz et al 2017	Transpiration rate	1	24732621	40588704	Sobic.001G248500	26612839	26616078
				QPSII1.42	Ortiz et al 2017	Effective quantum yield of PSII	1	24723522	39109867
				QPSII1.43	Ortiz et al 2017	Effective quantum yield of PSII	1	24732621	40588704
				QPSII1.44	Ortiz et al 2017	Effective quantum yield of PSII	1	24723522	39109867
				QSTCD1.24	Ortiz et al 2017	stomatal conductance	1	24732083	40501274
				QTRSP1.2	Kapanigowda et al 2014	Transpiration	1	24318119	52101911
				QWUEF1.1	Phuong et al 2014_ NOTE RETRACTED	Water use efficiency	1	24096483	48528782
1_2	3299477	3298058	A control	QDMGR1.22	Fiedler et al 2016	Dry matter growth rate	1	2929040	43418227	Sobic.001G043200	3240295	3243928
										Sobic.001G043300	3245583	3248730
										Sobic.001G043400	3249492	3256933
										Sobic.001G043500	3259881	3264570
										Sobic.001G043601	3266839	3271569
										Sobic.001G043700	3272516	3280274
										Sobic.001G043800	3280534	3286055
										Sobic.001G043900	3286861	3289833
										Sobic.001G044000	3291661	3295705
										Sobic.001G044100	3297528	3300348
										Sobic.001G044200	3301571	3302482
										Sobic.001G044300	3302606	3305294
										Sobic.001G044400	3309273	3311277
										Sobic.001G044500	3312220	3316724
										Sobic.001G044600	3317169	3320900
										Sobic.001G044700	3324801	3325349
										Sobic.001G044800	3325484	3330705
										Sobic.001G044900	3335024	3339619
										Sobic.001G045000	3342520	3346583
1_20	48981201	56058472	φPSII recovery, A recovery	QDMGR1.23	Fiedler et al 2016	Dry matter growth rate	1	52989922	57665986	Sobic.001G286000	56029131	56030835
				QGLFA1.10	Srinivas et al 2009	Green leaf area	1	54708833	57522741	Sobic.001G286050	56041097	56043789
				QGLFA1.9	Srinivas et al 2009	Green leaf area	1	55163508	57469367	Sobic.001G286100	56060008	56063928
				QSTCD1.25	Ortiz et al 2017	stomatal conductance	1	55193396	56125203	Sobic.001G286200	56066599	56069135
										Sobic.001G286300	56069270	56072188
										Sobic.001G286400	56074200	56075977
1_21	49906006	57003417	Fv'/Fm' area	QCHLF1.37	Fiedler et al 2016	Chlorophyll fluorescence	1	56614384	57103598	Sobic.001G292700	56982494	56986834
				QCHLF1.40	Fiedler et al 2016	Chlorophyll fluorescence	1	56614384	57103598	Sobic.001G292800	56988314	56990473
				QDMGR1.23	Fiedler et al 2016	Dry matter growth rate	1	52989922	57665986	Sobic.001G292900	56991398	56995100
				QGLFA1.10	Srinivas et al 2009	Green leaf area	1	54708833	57522741	Sobic.001G293000	57000884	57002626
				QGLFA1.9	Srinivas et al 2009	Green leaf area	1	55163508	57469367	Sobic.001G293100	57010218	57013142
1_24	61726216-61726220	68851032-68851036	A recovery	QCHLF1.32	Fiedler et al 2016	Chlorophyll fluorescence	1	64434819	70922794	Sobic.001G402400	68791792	68798219
				QCHLF1.33	Fiedler et al 2016	Chlorophyll fluorescence	1	67852401	73833847	Sobic.001G402500	68798396	68801619
				QCHLF1.34	Fiedler et al 2016	Chlorophyll fluorescence	1	67540374	73833847	Sobic.001G402600	68804778	68807726
										Sobic.001G402701	68809810	68812333
										Sobic.001G402800	68815869	68817443
										Sobic.001G402900	68819394	68820885
										Sobic.001G403000	68821538	68822546
										Sobic.001G403100	68825513	68828584
										Sobic.001G403200	68831715	68834548
										Sobic.001G403300	68842430	68843726
										Sobic.001G403350	68854657	68855829
										Sobic.001G403400	68872446	68875981
										Sobic.001G403500	68877799	68880214
										Sobic.001G403600	68881454	68882773
										Sobic.001G403700	68883407	68887163
										Sobic.001G403800	68888284	68894842
										Sobic.001G403900	68895115	68895630
										Sobic.001G404000	68898358	68901592
										Sobic.001G404100	68904985	68908440
1_25	61729859	68854675	A recovery	QCHLF1.32	Fiedler et al 2016	Chlorophyll fluorescence	1	64434819	70922794	Sobic.001G402500	68798396	68801619
				QCHLF1.33	Fiedler et al 2016	Chlorophyll fluorescence	1	67852401	73833847	Sobic.001G402600	68804778	68807726
				QCHLF1.34	Fiedler et al 2016	Chlorophyll fluorescence	1	67540374	73833847	Sobic.001G402701	68809810	68812333
										Sobic.001G402800	68815869	68817443
										Sobic.001G402900	68819394	68820885
										Sobic.001G403000	68821538	68822546
										Sobic.001G403100	68825513	68828584
										Sobic.001G403200	68831715	68834548
										Sobic.001G403300	68842430	68843726
										Sobic.001G403350	68854657	68855829
										Sobic.001G403400	68872446	68875981
										Sobic.001G403500	68877799	68880214
										Sobic.001G403600	68881454	68882773
										Sobic.001G403700	68883407	68887163
										Sobic.001G403800	68888284	68894842
										Sobic.001G403900	68895115	68895630
										Sobic.001G404000	68898358	68901592
										Sobic.001G404100	68904985	68908440
										Sobic.001G404200	68908605	68911820
1_3	5689384	5695200	gs recovery	QCHLC1.2	Rama Reddy et al 2014	Chlorophyll content	1	4982861	7359733	Sobic.001G074000	5643150	5647346
				QCHLC1.27	Fiedler et al 2016	Chlorophyll content	1	4257011	24796318	Sobic.001G074100	5653822	5662632
				QCHLC1.3	Rama Reddy et al 2014	Chlorophyll content	1	4647082	11568488	Sobic.001G074200	5670222	5674809
				QDMGR1.22	Fiedler et al 2016	Dry matter growth rate	1	2929040	43418227	Sobic.001G074300	5679735	5680218
				QTNGL1.1	Rama Reddy et al 2014	Total number of green leaves	1	4121469	6465298	Sobic.001G074400	5686867	5688962
										Sobic.001G074500	5695457	5696161
										Sobic.001G074601	5696527	5697291
										Sobic.001G074700	5697660	5700549
										Sobic.001G074800	5703842	5705776
										Sobic.001G074900	5706126	5708165
										Sobic.001G075000	5710449	5713111
										Sobic.001G075101	5717165	5727509
										Sobic.001G075200	5740982	5743945
										Sobic.001G075201	5732776	5738789
										Sobic.001G075300	5735609	5737406
1_4	7320011	7277648	gs recovery, A recovery	QCHLC1.2	Rama Reddy et al 2014	Chlorophyll content	1	4982861	7359733	Sobic.001G094000	7220952	7229118
				QCHLC1.27	Fiedler et al 2016	Chlorophyll content	1	4257011	24796318	Sobic.001G094100	7229782	7231032
				QCHLC1.3	Rama Reddy et al 2014	Chlorophyll content	1	4647082	11568488	Sobic.001G094200	7231157	7232759
				QDMGR1.22	Fiedler et al 2016	Dry matter growth rate	1	2929040	43418227	Sobic.001G094300	7244345	7248408
				QGLFA1.1	Hausmann et al 2002	Green leaf area	1	6607683	8591448	Sobic.001G094400	7248888	7251372
				QGLFA1.2	Hausmann et al 2002	Green leaf area	1	6963966	7789086	Sobic.001G094500	7251832	7257471
										Sobic.001G094550	7252789	7253806
										Sobic.001G094600	7257522	7260035
										Sobic.001G094700	7263580	7264558
										Sobic.001G094800	7278514	7281576
										Sobic.001G094900	7287676	7291556
										Sobic.001G095000	7305915	7311750
										Sobic.001G095100	7312112	7313816
										Sobic.001G095200	7320025	7325475
										Sobic.001G095300	7327069	7328804
										Sobic.001G095366	7331755	7334650
1_5	7320028-7320032	7277665-7277669	gs recovery	QCHLC1.2	Rama Reddy et al 2014	Chlorophyll content	1	4982861	7359733	Sobic.001G094000	7220952	7229118
				QCHLC1.27	Fiedler et al 2016	Chlorophyll content	1	4257011	24796318	Sobic.001G094100	7229782	7231032
				QCHLC1.3	Rama Reddy et al 2014	Chlorophyll content	1	4647082	11568488	Sobic.001G094200	7231157	7232759
				QDMGR1.22	Fiedler et al 2016	Dry matter growth rate	1	2929040	43418227	Sobic.001G094300	7244345	7248408
				QGLFA1.1	Hausmann et al 2002	Green leaf area	1	6607683	8591448	Sobic.001G094400	7248888	7251372
				QGLFA1.2	Hausmann et al 2002	Green leaf area	1	6963966	7789086	Sobic.001G094500	7251832	7257471
										Sobic.001G094550	7252789	7253806
										Sobic.001G094600	7257522	7260035
										Sobic.001G094700	7263580	7264558
										Sobic.001G094800	7278514	7281576
										Sobic.001G094900	7287676	7291556
										Sobic.001G095000	7305915	7311750
										Sobic.001G095100	7312112	7313816
										Sobic.001G095200	7320025	7325475
										Sobic.001G095300	7327069	7328804
										Sobic.001G095366	7331755	7334650
1_6	7356148-7663160	7313837-7620304	A recovery, gs recovery, E recovery	QCHLC1.2	Rama Reddy et al 2014	Chlorophyll content	1	4982861	7359733	Sobic.001G094600	7257522	7260035
				QCHLC1.27	Fiedler et al 2016	Chlorophyll content	1	4257011	24796318	Sobic.001G094700	7263580	7264558
				QCHLC1.3	Rama Reddy et al 2014	Chlorophyll content	1	4647082	11568488	Sobic.001G094800	7278514	7281576
				QDMGR1.22	Fiedler et al 2016	Dry matter growth rate	1	2929040	43418227	Sobic.001G094900	7287676	7291556
				QGLFA1.1	Hausmann et al 2002	Green leaf area	1	6607683	8591448	Sobic.001G095000	7305915	7311750
				QGLFA1.2	Hausmann et al 2002	Green leaf area	1	6963966	7789086	Sobic.001G095100	7312112	7313816
				QGLFA1.3	Hausmann et al 2002	Green leaf area	1	7310582	7496023	Sobic.001G095200	7320025	7325475
										Sobic.001G095300	7327069	7328804
										Sobic.001G095366	7331755	7334650
										Sobic.001G095432	7335177	7336441
										Sobic.001G095500	7340447	7343822
										Sobic.001G095566	7352532	7353698
										Sobic.001G095632	7353756	7356847
										Sobic.001G095700	7364349	7369583
										Sobic.001G095750	7372112	7372682
										Sobic.001G095800	7377825	7380664
										Sobic.001G098600	7564826	7566576
										Sobic.001G098700	7570839	7572698
										Sobic.001G098800	7572699	7574258
										Sobic.001G098900	7576259	7577203
										Sobic.001G099000	7577480	7582517
										Sobic.001G099100	7586240	7589894
										Sobic.001G099200	7590541	7592254
										Sobic.001G099300	7598408	7600784
										Sobic.001G099400	7605662	7608670
										Sobic.001G099500	7615986	7618270
										Sobic.001G099600	7619705	7621923
										Sobic.001G099700	7623632	7625890
										Sobic.001G099800	7634252	7637528
										Sobic.001G099900	7640557	7646174
										Sobic.001G100000	7649330	7655068
										Sobic.001G100100	7655454	7660092
										Sobic.001G100200	7659849	7664017
										Sobic.001G100300	7664369	7665337
										Sobic.001G100400	7663795	7667164
										Sobic.001G100501	7668026	7669562
										Sobic.001G100600	7670177	7672170
										Sobic.001G100650	7672535	7673352
										Sobic.001G100700	7674599	7675723
1_7	7691839	7648984	gs recovery, A recovery	QCHLC1.27	Fiedler et al 2016	Chlorophyll content	1	4257011	24796318	Sobic.001G099300	7598408	7600784
				QCHLC1.3	Rama Reddy et al 2014	Chlorophyll content	1	4647082	11568488	Sobic.001G099400	7605662	7608670
				QDMGR1.22	Fiedler et al 2016	Dry matter growth rate	1	2929040	43418227	Sobic.001G099500	7615986	7618270
				QGLFA1.1	Hausmann et al 2002	Green leaf area	1	6607683	8591448	Sobic.001G099600	7619705	7621923
				QGLFA1.2	Hausmann et al 2002	Green leaf area	1	6963966	7789086	Sobic.001G099700	7623632	7625890
										Sobic.001G099800	7634252	7637528
										Sobic.001G099900	7640557	7646174
										Sobic.001G100000	7649330	7655068
										Sobic.001G100100	7655454	7660092
										Sobic.001G100200	7659849	7664017
										Sobic.001G100300	7664369	7665337
										Sobic.001G100400	7663795	7667164
										Sobic.001G100501	7668026	7669562
										Sobic.001G100600	7670177	7672170
										Sobic.001G100650	7672535	7673352
										Sobic.001G100700	7674599	7675723
										Sobic.001G100800	7678812	7683322
										Sobic.001G100900	7684582	7694636
1_8	8002459	7959919	gs recovery, Fv'/Fm' recovery, A recovery	QCHLC1.27	Fiedler et al 2016	Chlorophyll content	1	4257011	24796318	Sobic.001G103300	7907267	7928278
				QCHLC1.3	Rama Reddy et al 2014	Chlorophyll content	1	4647082	11568488	Sobic.001G103400	7932987	7936440
				QDMGR1.22	Fiedler et al 2016	Dry matter growth rate	1	2929040	43418227	Sobic.001G103500	7949328	7951671
				QGLFA1.1	Hausmann et al 2002	Green leaf area	1	6607683	8591448	Sobic.001G103600	7951939	7954166
										Sobic.001G103800	7960401	7962969
										Sobic.001G103900	7969436	7975220
										Sobic.001G104000	7976195	7982894
										Sobic.001G104050	7979905	7980415
										Sobic.001G104100	7982034	7985873
										Sobic.001G104300	7994108	7997602
										Sobic.001G104400	7997811	7998857
										Sobic.001G104500	8001993	8006115
										Sobic.001G104550	8010540	8011213
1_9	8152122	8109717	gs recovery, A recovery	QCHLC1.27	Fiedler et al 2016	Chlorophyll content	1	4257011	24796318	Sobic.001G105200	8052239	8060176
				QCHLC1.3	Rama Reddy et al 2014	Chlorophyll content	1	4647082	11568488	Sobic.001G105300	8060206	8063114
				QDMGR1.22	Fiedler et al 2016	Dry matter growth rate	1	2929040	43418227	Sobic.001G105400	8063175	8066759
				QGLFA1.1	Hausmann et al 2002	Green leaf area	1	6607683	8591448	Sobic.001G105500	8068264	8072406
										Sobic.001G105600	8077877	8079840
										Sobic.001G105700	8082652	8095448
										Sobic.001G105800	8098562	8100469
										Sobic.001G105900	8118218	8121198
										Sobic.001G106000	8143601	8150285
										Sobic.001G106100	8153264	8155900
2_1	5679675-5680569	5670249-5671143	gs recovery, E recovery	QCHLC2.18	Fiedler et al 2016	Chlorophyll content	2	1022378	7019433	Sobic.002G058000	5619813	5620921
				QDLWT2.1	Phuong et al 2014_ NOTE RETRACTED	Dry leaf weight	2	4401608	6375920	Sobic.002G058100	5624666	5625956
										Sobic.002G058200	5630037	5633527
										Sobic.002G058300	5641237	5648614
										Sobic.002G058400	5648922	5652923
										Sobic.002G058500	5655064	5662504
										Sobic.002G058600	5664408	5666217
										Sobic.002G058700	5667643	5677343
										Sobic.002G058900	5682765	5684610
										Sobic.002G059000	5688217	5689929
										Sobic.002G059100	5696971	5698194
										Sobic.002G059200	5701867	5702765
										Sobic.002G059300	5703444	5706181
										Sobic.002G059500	5717585	5719432
										Sobic.002G059600	5721526	5723761
2_2	5742374	5732612	E area	QCHLC2.18	Fiedler et al 2016	Chlorophyll content	2	1022378	7019433	Sobic.002G058900	5682765	5684610
				QDLWT2.1	Phuong et al 2014_ NOTE RETRACTED	Dry leaf weight	2	4401608	6375920	Sobic.002G059000	5688217	5689929
										Sobic.002G059100	5696971	5698194
										Sobic.002G059200	5701867	5702765
										Sobic.002G059300	5703444	5706181
										Sobic.002G059500	5717585	5719432
										Sobic.002G059600	5721526	5723761
										Sobic.002G059700	5733343	5735193
										Sobic.002G059800	5737007	5741023
										Sobic.002G059866	5754667	5756206
										Sobic.002G059932	5767809	5768750
										Sobic.002G060000	5769661	5771446
2_4	67521242	67436678	gs recovery	QCHLC2.17	Sukumaran et al 2016	Chlorophyll content	2	65996384	68736781	Sobic.002G297600	67378582	67383696
				QCHLF2.28	Fiedler et al 2016	Chlorophyll fluorescence	2	61721951	69927961	Sobic.002G297700	67390008	67394298
				QCHLF2.29	Fiedler et al 2016	Chlorophyll fluorescence	2	60412616	71179951	Sobic.002G297800	67394510	67397153
				QCHLF2.30	Fiedler et al 2016	Chlorophyll fluorescence	2	61620458	70483581	Sobic.002G297900	67403063	67405260
				QDMGR2.15	Fiedler et al 2016	Dry matter growth rate	2	62016600	71370721	Sobic.002G298100	67409968	67415187
										Sobic.002G298201	67415607	67420574
										Sobic.002G298300	67421672	67424244
										Sobic.002G298400	67426088	67427548
										Sobic.002G298500	67429191	67431044
										Sobic.002G298600	67433817	67435056
										Sobic.002G298700	67445992	67448968
										Sobic.002G298800	67450381	67454954
										Sobic.002G298900	67455335	67459697
										Sobic.002G299000	67463254	67468843
										Sobic.002G299100	67469584	67472847
										Sobic.002G299200	67478381	67485157
2_5	70749331	70592413	gs recovery, E recovery	QCHLC2.19	Fiedler et al 2016	Chlorophyll content	2	68880613	76086910	Sobic.002G338200	70541666	70546422
				QCHLC2.6	Rama Reddy et al 2014	Chlorophyll content	2	69816900	71446809	Sobic.002G338250	70548974	70549663
				QCHLF2.29	Fiedler et al 2016	Chlorophyll fluorescence	2	60412616	71179951	Sobic.002G338300	70559461	70561193
				QDMGR2.15	Fiedler et al 2016	Dry matter growth rate	2	62016600	71370721	Sobic.002G338400	70562124	70563527
				QGLFA2.6	Rama Reddy et al 2014	Green leaf area	2	69220361	71148730	Sobic.002G338450	70567634	70568673
				QGLFA2.7	Rama Reddy et al 2014	Green leaf area	2	69741466	71315170	Sobic.002G338500	70573682	70576264
				QTNGL2.3	Rama Reddy et al 2014	Total number of green leaves	2	69914073	71013196	Sobic.002G338600	70578910	70580429
				QTNGL2.4	Rama Reddy et al 2014	Total number of green leaves	2	69478680	71399534	Sobic.002G338700	70591933	70594582
										Sobic.002G338800	70603556	70604752
										Sobic.002G338900	70605448	70607750
										Sobic.002G339000	70611841	70614028
										Sobic.002G339100	70625238	70628667
										Sobic.002G339200	70634160	70635676
										Sobic.002G339250	70635875	70636897
										Sobic.002G339300	70637019	70646822
3_1	56905719	56913141	gs recovery	QCHLC3.3	Subudhi et al 2000	Chlorophyll content	3	56869889	58247337	Sobic.003G229500	56855542	56867783
				QCHLF3.10	Fiedler et al 2016	Chlorophyll fluorescence	3	55955850	63135121	Sobic.003G229600	56905075	56908417
				QGLFA3.6	Srinivas et al 2009	Green leaf area	3	56442086	58278151	Sobic.003G229650	56914267	56915867
				QGLFA3.7	Srinivas et al 2009	Green leaf area	3	56214590	58294495	Sobic.003G229700	56945925	56952742
				QSTGR3.7	Subudhi et al 2000	Stay-green	3	55832430	58043779	Sobic.003G229800	56956014	56958182
				QSTGR3.9	Subudhi et al 2000	Stay-green	3	56793511	58252830	Sobic.003G229900	56960221	56960820
										Sobic.003G230000	56967923	56972271
4_1	3814427-3823654	3797939-3800779	φPSII recovery, A recovery	QCHLF4.18	Fiedler et al 2016	Chlorophyll fluorescence	4	83611	4961805	Sobic.004G045566	3740988	3744736
				QDMGR4.9	Fiedler et al 2016	Dry matter growth rate	4	82810	6302003	Sobic.004G045632	3747974	3753792
				QGYLD4.8	Rama Reddy et al 2014	Grain yield	4	3485859	5037468	Sobic.004G045700	3749722	3752365
				QTNGL4.1	Rama Reddy et al 2014	Total number of green leaves	4	3371476	5147422	Sobic.004G045800	3757877	3759744
				QTNGL4.2	Rama Reddy et al 2014	Total number of green leaves	4	3264802	5255820	Sobic.004G045900	3761694	3763839
										Sobic.004G046001	3764978	3766566
										Sobic.004G046100	3767785	3769094
										Sobic.004G046200	3775950	3777279
										Sobic.004G046300	3779166	3779577
										Sobic.004G046400	3780148	3781944
										Sobic.004G046500	3781282	3790469
										Sobic.004G046600	3794263	3798483
										Sobic.004G046700	3805204	3809100
										Sobic.004G046800	3813315	3815899
										Sobic.004G046850	3819446	3820974
										Sobic.004G046900	3828614	3829668
										Sobic.004G047001	3831231	3833850
										Sobic.004G047100	3834744	3839043
										Sobic.004G047200	3839237	3844566
										Sobic.004G047300	3847477	3850900
4_2	3836151-5723985	3813276-5677473	φPSII recovery, Fv'/Fm' recovery, gs recovery, E recovery	QCHLF4.18	Fiedler et al 2016	Chlorophyll fluorescence	4	83611	4961805	Sobic.004G045800	3757877	3759744
				QDMGR4.9	Fiedler et al 2016	Dry matter growth rate	4	82810	6302003	Sobic.004G045900	3761694	3763839
				QGYLD4.8	Rama Reddy et al 2014	Grain yield	4	3485859	5037468	Sobic.004G046001	3764978	3766566
				QTNGL4.1	Rama Reddy et al 2014	Total number of green leaves	4	3371476	5147422	Sobic.004G046100	3767785	3769094
				QTNGL4.2	Rama Reddy et al 2014	Total number of green leaves	4	3264802	5255820	Sobic.004G046200	3775950	3777279
										Sobic.004G046300	3779166	3779577
										Sobic.004G046400	3780148	3781944
										Sobic.004G046500	3781282	3790469
										Sobic.004G046600	3794263	3798483
										Sobic.004G046700	3805204	3809100
										Sobic.004G046800	3813315	3815899
										Sobic.004G046850	3819446	3820974
										Sobic.004G046900	3828614	3829668
										Sobic.004G047001	3831231	3833850
										Sobic.004G047100	3834744	3839043
										Sobic.004G047200	3839237	3844566
										Sobic.004G047300	3847477	3850900
										Sobic.004G047400	3855891	3860016
										Sobic.004G047500	3860175	3863495
										Sobic.004G047600	3864532	3866795
										Sobic.004G047700	3866796	3871085
										Sobic.004G047800	3873653	3878854
										Sobic.004G047900	3878985	3881024
										Sobic.004G048000	3885861	3890083
										Sobic.004G048100	3890658	3891001
										Sobic.004G048201	3904664	3905200
										Sobic.004G048300	3909550	3911285
										Sobic.004G048400	3919363	3920217
										Sobic.004G048500	3922828	3923697
										Sobic.004G048600	3926210	3928126
										Sobic.004G048700	3929951	3934113
										Sobic.004G048800	3935039	3947616
										Sobic.004G048900	3950778	3951858
										Sobic.004G049000	3952088	3952506
										Sobic.004G049100	3957400	3959590
										Sobic.004G069000	5623629	5627232
										Sobic.004G069100	5631446	5636643
										Sobic.004G069200	5637293	5640588
										Sobic.004G069300	5643529	5644768
										Sobic.004G069400	5642194	5647153
										Sobic.004G069500	5647325	5649379
										Sobic.004G069600	5650150	5651223
										Sobic.004G069700	5655329	5657079
										Sobic.004G069850	5658787	5664962
										Sobic.004G070000	5665682	5668760
										Sobic.004G070100	5668709	5673224
										Sobic.004G070150	5670886	5671627
										Sobic.004G070200	5675175	5683769
										Sobic.004G070300	5683835	5684255
										Sobic.004G070400	5701886	5703792
										Sobic.004G070500	5703142	5707546
										Sobic.004G070600	5709610	5713683
										Sobic.004G070700	5713684	5716369
										Sobic.004G070800	5718507	5721635
										Sobic.004G070900	5726939	5728555
										Sobic.004G071000	5728604	5734362
4_3	46364030-46364048	46960996-46961014	gs recovery	QCHLC4.19	Chopra et al 2017	Chlorophyll content	4	45337231	48621666	Sobic.004G149200	46905471	46912541
				QCHLC4.20	Chopra et al 2017	Chlorophyll content	4	45337398	48621670	Sobic.004G149400	46915533	46923029
										Sobic.004G149433	46929253	46930477
										Sobic.004G149466	46930572	46935381
										Sobic.004G149500	46940174	46940926
										Sobic.004G149600	46964961	46968516
										Sobic.004G149700	46974884	46983120
4_4	54374776	55054490	gs recovery	QCHLF4.11	Fiedler et al 2014	Chlorophyll fluorescence	4	54348313	55125866	Sobic.004G198701	54998509	55000217
				QCHLF4.12	Fiedler et al 2014	Chlorophyll fluorescence	4	54348313	55125866	Sobic.004G198800	55002464	55007977
				QCHLF4.13	Fiedler et al 2014	Chlorophyll fluorescence	4	54348313	55125866	Sobic.004G198900	55008797	55016421
				QCHLF4.14	Fiedler et al 2014	Chlorophyll fluorescence	4	54348313	55125866	Sobic.004G199000	55015850	55017536
				QCHLF4.15	Fiedler et al 2014	Chlorophyll fluorescence	4	54348313	55125866	Sobic.004G199100	55022669	55023110
				QGLFA4.2	Hausmann et al 2002	Green leaf area	4	50875025	55190092	Sobic.004G199200	55024467	55033022
				QGLFA4.3	Hausmann et al 2002	Green leaf area	4	51169792	55151805	Sobic.004G199300	55038406	55041601
				QGLFA4.4	Hausmann et al 2002	Green leaf area	4	51751735	55103644	Sobic.004G199400	55046362	55049398
				QLCAR4.3	Ortiz et al 2017	Leaf carbon assimilation rate	4	54124357	55114250	Sobic.004G199500	55049996	55053418
				QLCAR4.4	Ortiz et al 2017	Leaf carbon assimilation rate	4	54125464	55114305	Sobic.004G199600	55053419	55055020
				QLFTE4.11	Ortiz et al 2017	Transpiration rate	4	54124357	55114250	Sobic.004G199700	55058007	55062191
				QLFTE4.12	Ortiz et al 2017	Transpiration rate	4	54125464	55114305	Sobic.004G199800	55068049	55068903
				QPSII4.5	Ortiz et al 2017	Effective quantum yield of PSII	4	54124357	55114250	Sobic.004G199900	55069475	55072746
				QSTCD4.2	Ortiz et al 2017	stomatal conductance	4	54124357	55114250	Sobic.004G200000	55070589	55074567
				QSTCD4.3	Ortiz et al 2017	stomatal conductance	4	54125464	55114305	Sobic.004G200100	55074936	55077124
				QSTCD4.4	Ortiz et al 2017	stomatal conductance	4	54125545	55114309	Sobic.004G200200	55077385	55083379
										Sobic.004G200400	55092417	55097302
										Sobic.004G200501	55098377	55099944
										Sobic.004G200600	55099665	55103007
4_5	54915096	55591398	gs recovery	QGLFA4.6	Sabadin et al 2012	Green leaf area	4	55284554	59881583	Sobic.004G203666	55545888	55546822
				QGYLD4.11	Phuong et al 2014_ NOTE RETRACTED	Grain yield	4	55217120	56550535	Sobic.004G203700	55548397	55551314
										Sobic.004G203800	55555334	55560075
										Sobic.004G203900	55560052	55563109
										Sobic.004G204000	55566314	55571371
										Sobic.004G204100	55575024	55582720
										Sobic.004G204200	55584716	55591551
										Sobic.004G204300	55592369	55593346
										Sobic.004G204400	55595067	55600236
										Sobic.004G204500	55602107	55603854
										Sobic.004G204600	55604255	55617470
										Sobic.004G204650	55609001	55612143
										Sobic.004G204700	55618969	55620231
										Sobic.004G204800	55622304	55625579
										Sobic.004G204900	55632561	55639949
										Sobic.004G205000	55640128	55643970
										Sobic.004G205100	55645511	55649270
4_6	61122741	61773638	A area, E area, E drought	QCHLF4.16	Fiedler et al 2016	Chlorophyll fluorescence	4	56680204	64190986	Sobic.004G273400	61718402	61724535
				QCHLF4.17	Fiedler et al 2016	Chlorophyll fluorescence	4	58050143	65685991	Sobic.004G273500	61726271	61733729
										Sobic.004G273550	61731459	61735602
										Sobic.004G273600	61735552	61738683
										Sobic.004G273800	61765784	61767930
										Sobic.004G273900	61770602	61771875
										Sobic.004G274000	61772540	61773634
										Sobic.004G274100	61774575	61778118
										Sobic.004G274200	61779005	61786882
										Sobic.004G274300	61784962	61786177
										Sobic.004G274400	61791760	61796307
										Sobic.004G274500	61797921	61799697
										Sobic.004G274600	61806550	61813471
										Sobic.004G274700	61817845	61820755
										Sobic.004G274800	61822795	61826114
4_7	61757012-61776859	62405510-62425357	E drought, Fv'/Fm' ratio, φPSII ratio, E area	QCHLF4.16	Fiedler et al 2016	Chlorophyll fluorescence	4	56680204	64190986	Sobic.004G281200	62358257	62360949
				QCHLF4.17	Fiedler et al 2016	Chlorophyll fluorescence	4	58050143	65685991	Sobic.004G281300	62365276	62369664
										Sobic.004G281400	62379438	62380103
										Sobic.004G281500	62387427	62389778
										Sobic.004G281600	62389615	62394459
										Sobic.004G281700	62397317	62398331
										Sobic.004G281750	62403005	62404509
										Sobic.004G281800	62405460	62410611
										Sobic.004G281900	62410887	62413555
										Sobic.004G282000	62413720	62416292
										Sobic.004G282100	62416413	62421755
										Sobic.004G282200	62424374	62425867
										Sobic.004G282301	62427294	62429262
										Sobic.004G282400	62430009	62433028
										Sobic.004G282500	62438357	62443089
										Sobic.004G282601	62447435	62448644
										Sobic.004G282700	62454702	62458057
										Sobic.004G282800	62460495	62463332
										Sobic.004G282900	62464529	62469881
										Sobic.004G282933	62468956	62469327
										Sobic.004G282966	62473541	62474632
										Sobic.004G283000	62475000	62480995
										Sobic.004G283050	62476693	62477593
4_8	64314021	64946459	qP control	QCHLF4.17	Fiedler et al 2016	Chlorophyll fluorescence	4	58050143	65685991	Sobic.004G312200	64900147	64902898
										Sobic.004G312300	64921685	64924895
										Sobic.004G312400	64924790	64938752
										Sobic.004G312500	64939512	64943098
										Sobic.004G312600	64950226	64956807
										Sobic.004G312700	64960042	64961598
										Sobic.004G312800	64961831	64964758
										Sobic.004G312900	64981147	64982458
										Sobic.004G313000	64983094	64985244
										Sobic.004G313100	64990568	64993143
										Sobic.004G313200	64995627	64999361
5_1	3355698	3291942	gs recovery, A recovery, E recovery	QCHLF5.28	Fiedler et al 2016	Chlorophyll fluorescence	5	3033771	3698805	Sobic.005G035800	3256832	3257674
				QDMGR5.12	Fiedler et al 2016	Dry matter growth rate	5	1513429	5710389	Sobic.005G035850	3261116	3261751
										Sobic.005G035900	3265050	3266894
										Sobic.005G035950	3269842	3272285
										Sobic.005G036000	3272702	3273969
										Sobic.005G036100	3276823	3279670
										Sobic.005G036200	3279671	3281397
										Sobic.005G036300	3299339	3302779
										Sobic.005G036350	3305225	3305672
										Sobic.005G036400	3305720	3308757
										Sobic.005G036450	3306386	3307627
										Sobic.005G036500	3314976	3320109
										Sobic.005G036600	3335433	3340814
5_2	9588341-9589630	9430686-9431975	Fv'/Fm' recovery	QCO2A5.1	Kapanigowda et al 2014	CO2 assimilation ratio	5	6393347	11852719	Sobic.005G076100	9366305	9378240
				QDMGR5.13	Fiedler et al 2016	Dry matter growth rate	5	9207722	59812666	Sobic.005G076200	9381252	9394171
				QDMGR5.14	Fiedler et al 2016	Dry matter growth rate	5	8507271	57414667	Sobic.005G076301	9395260	9402088
				QGLFA5.2	Sabadin et al 2012	Green leaf area	5	8684932	11220181	Sobic.005G076400	9409035	9414778
										Sobic.005G076500	9421561	9428496
										Sobic.005G076600	9429108	9432744
										Sobic.005G076650	9476234	9477324
										Sobic.005G076700	9477325	9479000
										Sobic.005G076800	9485342	9488393
5_3	42764230	52275896	Fv'/Fm' area, E area, E drought	QCHLC5.12	Sukumaran et al 2016	Chlorophyll content	5	44327698	55352660	Sobic.005G120101	52222435	52224713
				QCHLF5.1	Fiedler et al 2014	Chlorophyll fluorescence	5	51885633	52725211	Sobic.005G120201	52228586	52229500
				QCHLF5.13	Fiedler et al 2014	Chlorophyll fluorescence	5	51885633	52725211
				QCHLF5.14	Fiedler et al 2014	Chlorophyll fluorescence	5	51885633	52725211
				QCHLF5.15	Fiedler et al 2014	Chlorophyll fluorescence	5	51885633	52725211
				QCHLF5.16	Fiedler et al 2014	Chlorophyll fluorescence	5	51885633	52725211
				QCHLF5.17	Fiedler et al 2014	Chlorophyll fluorescence	5	51885633	52725211
				QCHLF5.18	Fiedler et al 2014	Chlorophyll fluorescence	5	51885633	52725211
				QCHLF5.19	Fiedler et al 2014	Chlorophyll fluorescence	5	51885633	52725211
				QCHLF5.20	Fiedler et al 2014	Chlorophyll fluorescence	5	51885633	52725211
				QDMGR5.13	Fiedler et al 2016	Dry matter growth rate	5	9207722	59812666
				QDMGR5.14	Fiedler et al 2016	Dry matter growth rate	5	8507271	57414667
				QDMGR5.6	Fiedler et al 2014	Dry matter growth rate	5	51885633	52725211
				QSTGR5.3	Subudhi et al 2000	Stay-green	5	10408297	52898950
6_1	59577575	58599209	qP control	QCHLF6.17	Fiedler et al 2016	Chlorophyll fluorescence	6	56935913	62203723	Sobic.006G245900	58542292	58545126
										Sobic.006G246001	58545788	58547007
										Sobic.006G246100	58547742	58548954
										Sobic.006G246200	58549807	58552111
										Sobic.006G246300	58553603	58556010
										Sobic.006G246350	58556646	58558161
										Sobic.006G246400	58558191	58559923
										Sobic.006G246500	58568173	58571528
										Sobic.006G246600	58572385	58572815
										Sobic.006G246700	58573739	58575172
										Sobic.006G246800	58579060	58580157
										Sobic.006G246900	58582312	58589688
										Sobic.006G247000	58590635	58591952
										Sobic.006G247100	58615897	58622789
										Sobic.006G247200	58638664	58640480
										Sobic.006G247300	58649102	58662465
6_2	59932272-59980948	58952805-59001481	qP control	QCHLC6.13	Sukumaran et al 2016	Chlorophyll content	6	58818544	62203723	Sobic.006G250000	58899130	58903105
				QCHLF6.17	Fiedler et al 2016	Chlorophyll fluorescence	6	56935913	62203723	Sobic.006G250100	58903357	58906526
										Sobic.006G250200	58908552	58911443
										Sobic.006G250300	58912911	58919775
										Sobic.006G250350	58920182	58921494
										Sobic.006G250400	58922737	58924026
										Sobic.006G250500	58924931	58930474
										Sobic.006G250600	58941294	58942597
										Sobic.006G250700	58943893	58948311
										Sobic.006G250800	58950477	58955549
										Sobic.006G250900	58957245	58958628
										Sobic.006G251000	58958710	58971464
										Sobic.006G251100	58976975	58979063
										Sobic.006G251200	58979449	58981901
										Sobic.006G251301	58984097	58985572
										Sobic.006G251400	58992371	58993854
										Sobic.006G251500	58993855	58998029
										Sobic.006G251600	58998868	59002958
										Sobic.006G251701	59003776	59004754
										Sobic.006G251800	59005673	59011139
										Sobic.006G251900	59013307	59020761
										Sobic.006G252000	59013610	59014161
										Sobic.006G252100	59021146	59024787
										Sobic.006G252200	59025016	59028576
										Sobic.006G252300	59029749	59032282
										Sobic.006G252400	59033026	59035186
										Sobic.006G252466	59037376	59038566
										Sobic.006G252532	59039898	59041868
										Sobic.006G252600	59052254	59053217
6_3	60110274-60110289	59161008-59161023	qP control	QCHLC6.13	Sukumaran et al 2016	Chlorophyll content	6	58818544	62203723	Sobic.006G253200	59105226	59107630
				QCHLF6.17	Fiedler et al 2016	Chlorophyll fluorescence	6	56935913	62203723	Sobic.006G253300	59108233	59109515
										Sobic.006G253400	59117111	59124041
										Sobic.006G253500	59135010	59138418
										Sobic.006G253600	59140101	59140983
										Sobic.006G253700	59145455	59146403
										Sobic.006G253801	59148970	59150146
										Sobic.006G253900	59156764	59158685
										Sobic.006G254000	59160397	59162347
										Sobic.006G254100	59165104	59170003
										Sobic.006G254200	59173805	59177685
										Sobic.006G254300	59182147	59189271
										Sobic.006G254400	59192619	59198141
										Sobic.006G254500	59205287	59210822
										Sobic.006G254600	59214778	59221143
7_1	5256995	5221199	Fv'/Fm' recovery	QCHLC7.18	Fiedler et al 2016	Chlorophyll content	7	3727678	53838310	Sobic.007G050700	5170032	5172247
				QGLFA7.3	Hausmann et al 2002	Green leaf area	7	4599480	7556920	Sobic.007G050750	5173390	5174016
				QGLFA7.4	Hausmann et al 2002	Green leaf area	7	4585393	7564966	Sobic.007G050800	5177338	5184833
				QGLFA7.5	Hausmann et al 2002	Green leaf area	7	4557468	7614323	Sobic.007G050900	5182124	5182783
										Sobic.007G051000	5195673	5198357
										Sobic.007G051100	5198358	5201898
										Sobic.007G051200	5202539	5204960
										Sobic.007G051300	5206089	5208674
										Sobic.007G051400	5219475	5224697
										Sobic.007G051501	5247018	5249007
										Sobic.007G051600	5255845	5257791
7_2	12865678-13086538	12916271-14233723	gs recovery, A recovery	QCHLC7.18	Fiedler et al 2016	Chlorophyll content	7	3727678	53838310	Sobic.007G090200	12934056	12936196
				QCHLC7.19	Fiedler et al 2016	Chlorophyll content	7	9820664	44773602	Sobic.007G090300	12939403	12940410
				QGLFA7.6	Hausmann et al 2002	Green leaf area	7	7336996	53677953	Sobic.007G090400	12943050	12946898
				QSTGR7.2	Kebede et al 2001	Stay-green	7	7432695	43795784	Sobic.007G090537	14199576	14208539
										Sobic.007G090600	14230916	14235307
7_3	59050234	60259969	Fv'/Fm' recovery	QTRSP7.1	Kapanigowda et al 2014	Transpiration	7	60201472	62059502	Sobic.007G167000	60218422	60218664
										Sobic.007G167100	60220033	60223532
										Sobic.007G167200	60224260	60228792
										Sobic.007G167300	60248903	60255522
										Sobic.007G167400	60258273	60260689
										Sobic.007G167500	60269872	60278460
										Sobic.007G167600	60286191	60288408
										Sobic.007G167700	60289077	60290657
										Sobic.007G167800	60290952	60296201
										Sobic.007G167900	60298924	60302636
										Sobic.007G167950	60303812	60304863
										Sobic.007G168000	60307905	60310267
										Sobic.007G168100	60311122	60312805
										Sobic.007G168200	60314070	60316739
8_1	881633-881693	825906-825966	gs recovery	QCHLC8.16	Fiedler et al 2016	Chlorophyll content	8	98837	3267780	Sobic.008G009500	766541	772231
										Sobic.008G009600	772495	775099
										Sobic.008G009700	776200	788469
										Sobic.008G009800	805677	809083
										Sobic.008G009900	809571	813346
										Sobic.008G010000	813736	817608
										Sobic.008G010100	820696	825175
										Sobic.008G010200	828541	830889
										Sobic.008G010300	832724	835905
										Sobic.008G010400	850102	858760
										Sobic.008G010500	867350	869075
										Sobic.008G010600	875721	877635
										Sobic.008G010700	877399	883068
8_2	1292148	1234431	A recovery	QCHLC8.16	Fiedler et al 2016	Chlorophyll content	8	98837	3267780	Sobic.008G014100	1173673	1180323
										Sobic.008G014200	1185841	1187494
										Sobic.008G014300	1197211	1199917
										Sobic.008G014400	1202727	1207339
										Sobic.008G014500	1207502	1212250
										Sobic.008G014601	1214479	1215588
										Sobic.008G014700	1234143	1235683
										Sobic.008G014801	1239286	1244594
										Sobic.008G014900	1245481	1246661
										Sobic.008G015000	1249662	1251305
										Sobic.008G015100	1251217	1253906
										Sobic.008G015200	1255801	1269074
										Sobic.008G015300	1269559	1272927
										Sobic.008G015400	1278080	1280447
										Sobic.008G015500	1280905	1285890
										Sobic.008G015600	1286837	1290071
8_3	4642875	4621124	gs recovery	QGYLD8.3	Phuong et al 2013	Grain yield	8	4513074	7755200	Sobic.008G046300	4569448	4574837
										Sobic.008G046400	4573330	4574440
										Sobic.008G046500	4578266	4582802
										Sobic.008G046600	4586749	4590459
										Sobic.008G046700	4591222	4596201
										Sobic.008G046800	4619218	4629142
										Sobic.008G046900	4629653	4632381
										Sobic.008G047000	4642363	4645287
										Sobic.008G047100	4646042	4648391
										Sobic.008G047150	4651707	4654373
										Sobic.008G047200	4657378	4658287
										Sobic.008G047300	4658609	4663236
										Sobic.008G047400	4664024	4669091
										Sobic.008G047500	4670008	4675813
8_4	5900864	5861408	E recovery	QGLFA8.1	Hausmann et al 2002	Green leaf area	8	4768832	7702411	Sobic.008G056000	5824846	5827078
				QGLFA8.2	Hausmann et al 2002	Green leaf area	8	4754870	7724133	Sobic.008G056100	5827624	5830551
				QGYLD8.3	Phuong et al 2013	Grain yield	8	4513074	7755200	Sobic.008G056200	5854283	5857348
										Sobic.008G056350	5860226	5861440
										Sobic.008G056500	5877785	5880048
										Sobic.008G056600	5881923	5883372
										Sobic.008G056700	5884228	5886808
										Sobic.008G056800	5887425	5891315
										Sobic.008G056900	5896188	5900589
										Sobic.008G057000	5902861	5910322
8_5	5949187	5909787	gs recovery	QGLFA8.1	Hausmann et al 2002	Green leaf area	8	4768832	7702411	Sobic.008G056200	5854283	5857348
				QGLFA8.2	Hausmann et al 2002	Green leaf area	8	4754870	7724133	Sobic.008G056350	5860226	5861440
				QGYLD8.3	Phuong et al 2013	Grain yield	8	4513074	7755200	Sobic.008G056500	5877785	5880048
										Sobic.008G056600	5881923	5883372
										Sobic.008G056700	5884228	5886808
										Sobic.008G056800	5887425	5891315
										Sobic.008G056900	5896188	5900589
										Sobic.008G057000	5902861	5910322
										Sobic.008G057100	5932718	5936513
										Sobic.008G057200	5936826	5938274
8_6	6112580-6269394	6073207-6233844	gs recovery, A recovery, E recovery	QGLFA8.1	Hausmann et al 2002	Green leaf area	8	4768832	7702411	Sobic.008G057900	6023320	6027434
				QGLFA8.2	Hausmann et al 2002	Green leaf area	8	4754870	7724133	Sobic.008G058000	6028106	6035546
				QGYLD8.3	Phuong et al 2013	Grain yield	8	4513074	7755200	Sobic.008G058100	6041686	6047009
				QPSII8.29	Ortiz et al 2017	Effective quantum yield of PSII	8	5989051	6534777	Sobic.008G058200	6064188	6072173
										Sobic.008G058300	6072301	6075993
										Sobic.008G058400	6103707	6119017
										Sobic.008G058800	6181111	6184639
										Sobic.008G058900	6185710	6187740
										Sobic.008G059000	6217784	6219812
										Sobic.008G059100	6245939	6248143
										Sobic.008G059200	6287612	6289801
10_1	6278477-6278507	6369410-6369440	A:E recovery	QCHLF10.22	Fiedler et al 2016	Chlorophyll fluorescence	10	770560	9413865	Sobic.010G076700	6310139	6315780
				QCHLF10.23	Fiedler et al 2016	Chlorophyll fluorescence	10	1421671	10091382	Sobic.010G076800	6315781	6320668
				QDMGR10.30	Fiedler et al 2016	Dry matter growth rate	10	1264036	8602692	Sobic.010G076900	6327571	6330441
										Sobic.010G077000	6338869	6346839
										Sobic.010G077100	6361602	6370052
										Sobic.010G077200	6374926	6376839
										Sobic.010G077225	6378227	6380558
										Sobic.010G077250	6422222	6422856
10_2	9792811	9881000	qP control	QCHLF10.23	Fiedler et al 2016	Chlorophyll fluorescence	10	1421671	10091382	Sobic.010G104400	9838627	9842462
				QCHLF10.25	Fiedler et al 2016	Chlorophyll fluorescence	10	9523715	10013722	Sobic.010G104500	9853611	9856848
				QDMGR10.29	Fiedler et al 2016	Dry matter growth rate	10	8677599	54452223	Sobic.010G104600	9858291	9860254
										Sobic.010G104700	9861174	9864942
										Sobic.010G104800	9868809	9873508
										Sobic.010G104900	9875884	9881144
										Sobic.010G105000	9886926	9890083
										Sobic.010G105050	9891961	9895249
										Sobic.010G105100	9895943	9898404
10_3	16057480-17060480	16170626-17173627	A recovery, gs recovery	QCHLF10.17	Fiedler et al 2014	Chlorophyll fluorescence	10	13689805	19537905	Sobic.010G127600	16167470	16173771
				QCHLF10.18	Fiedler et al 2014	Chlorophyll fluorescence	10	13689805	19537905	Sobic.010G128350	16863502	16866869
				QCHLF10.19	Fiedler et al 2014	Chlorophyll fluorescence	10	13689805	19537905	Sobic.010G128400	16881605	16882960
				QCHLF10.24	Fiedler et al 2016	Chlorophyll fluorescence	10	10352373	52865475	Sobic.010G128500	16883510	16885290
				QDMGR10.29	Fiedler et al 2016	Dry matter growth rate	10	8677599	54452223	Sobic.010G128601	16901340	16902060
				QGLFA10.2	Hausmann et al 2002	Green leaf area	10	15357594	52027187	Sobic.010G128700	16968976	16970381
				QLFTE10.10	Ortiz et al 2017	Transpiration rate	10	13914653	36541381	Sobic.010G128800	17172501	17174220
				QLFTE10.11	Ortiz et al 2017	Transpiration rate	10	13914653	36541392	Sobic.010G128900	17174797	17182710
				QLFTE10.3	Ortiz et al 2017	Transpiration rate	10	13864864	32728546	Sobic.010G129000	17205974	17207766
				QLFTE10.4	Ortiz et al 2017	Transpiration rate	10	13864864	32728547
				QLFTE10.5	Ortiz et al 2017	Transpiration rate	10	13905867	35868567
				QLFTE10.6	Ortiz et al 2017	Transpiration rate	10	13912977	36413013
				QLFTE10.7	Ortiz et al 2017	Transpiration rate	10	13912977	36413024
				QLFTE10.8	Ortiz et al 2017	Transpiration rate	10	13912977	36413053
				QLFTE10.9	Ortiz et al 2017	Transpiration rate	10	13914653	36541378
				QSTCD10.10	Ortiz et al 2017	stomatal conductance	10	13914653	36541381
				QSTCD10.11	Ortiz et al 2017	stomatal conductance	10	13914653	36541392
				QSTCD10.12	Ortiz et al 2017	stomatal conductance	10	13914942	36563548
				QSTCD10.13	Ortiz et al 2017	stomatal conductance	10	13914943	36563599
				QSTCD10.14	Ortiz et al 2017	stomatal conductance	10	13914943	36563614
				QSTCD10.15	Ortiz et al 2017	stomatal conductance	10	13920040	36953952
				QSTCD10.16	Ortiz et al 2017	stomatal conductance	10	13920041	36953974
				QSTCD10.17	Ortiz et al 2017	stomatal conductance	10	13929519	37679807
				QSTCD10.18	Ortiz et al 2017	stomatal conductance	10	13929692	37693078
				QSTCD10.2	Ortiz et al 2017	stomatal conductance	10	13864864	32728546
				QSTCD10.3	Ortiz et al 2017	stomatal conductance	10	13864864	32728547
				QSTCD10.4	Ortiz et al 2017	stomatal conductance	10	13905867	35868567
				QSTCD10.5	Ortiz et al 2017	stomatal conductance	10	13912977	36413013
				QSTCD10.6	Ortiz et al 2017	stomatal conductance	10	13912977	36413024
				QSTCD10.7	Ortiz et al 2017	stomatal conductance	10	13912977	36413053
				QSTCD10.8	Ortiz et al 2017	stomatal conductance	10	13914345	36517776
				QSTCD10.9	Ortiz et al 2017	stomatal conductance	10	13914653	36541378
10_4	17216310-17919861	17329459-18033017	gs recovery, E recovery, A recovery	QCHLF10.17	Fiedler et al 2014	Chlorophyll fluorescence	10	13689805	19537905	Sobic.010G129100	17330325	17332084
				QCHLF10.18	Fiedler et al 2014	Chlorophyll fluorescence	10	13689805	19537905	Sobic.010G129200	17331906	17335830
				QCHLF10.19	Fiedler et al 2014	Chlorophyll fluorescence	10	13689805	19537905	Sobic.010G129600	17510494	17516453
				QCHLF10.24	Fiedler et al 2016	Chlorophyll fluorescence	10	10352373	52865475	Sobic.010G129700	17533143	17538034
				QDMGR10.29	Fiedler et al 2016	Dry matter growth rate	10	8677599	54452223	Sobic.010G129900	17555737	17556135
				QGLFA10.2	Hausmann et al 2002	Green leaf area	10	15357594	52027187	Sobic.010G130000	17558022	17562289
				QLFTE10.10	Ortiz et al 2017	Transpiration rate	10	13914653	36541381	Sobic.010G130100	17564545	17574778
				QLFTE10.11	Ortiz et al 2017	Transpiration rate	10	13914653	36541392	Sobic.010G130900	17977385	17978969
				QLFTE10.3	Ortiz et al 2017	Transpiration rate	10	13864864	32728546	Sobic.010G131000	18004006	18008046
				QLFTE10.4	Ortiz et al 2017	Transpiration rate	10	13864864	32728547	Sobic.010G131101	18019951	18030888
				QLFTE10.5	Ortiz et al 2017	Transpiration rate	10	13905867	35868567	Sobic.010G131200	18050069	18051079
				QLFTE10.6	Ortiz et al 2017	Transpiration rate	10	13912977	36413013	Sobic.010G131300	18054398	18058964
				QLFTE10.7	Ortiz et al 2017	Transpiration rate	10	13912977	36413024	Sobic.010G131400	18059088	18062557
				QLFTE10.8	Ortiz et al 2017	Transpiration rate	10	13912977	36413053	Sobic.010G131500	18068578	18072864
				QLFTE10.9	Ortiz et al 2017	Transpiration rate	10	13914653	36541378	Sobic.010G131600	18073068	18074159
				QSTCD10.10	Ortiz et al 2017	stomatal conductance	10	13914653	36541381
				QSTCD10.11	Ortiz et al 2017	stomatal conductance	10	13914653	36541392
				QSTCD10.12	Ortiz et al 2017	stomatal conductance	10	13914942	36563548
				QSTCD10.13	Ortiz et al 2017	stomatal conductance	10	13914943	36563599
				QSTCD10.14	Ortiz et al 2017	stomatal conductance	10	13914943	36563614
				QSTCD10.15	Ortiz et al 2017	stomatal conductance	10	13920040	36953952
				QSTCD10.16	Ortiz et al 2017	stomatal conductance	10	13920041	36953974
				QSTCD10.17	Ortiz et al 2017	stomatal conductance	10	13929519	37679807
				QSTCD10.18	Ortiz et al 2017	stomatal conductance	10	13929692	37693078
				QSTCD10.2	Ortiz et al 2017	stomatal conductance	10	13864864	32728546
				QSTCD10.3	Ortiz et al 2017	stomatal conductance	10	13864864	32728547
				QSTCD10.4	Ortiz et al 2017	stomatal conductance	10	13905867	35868567
				QSTCD10.5	Ortiz et al 2017	stomatal conductance	10	13912977	36413013
				QSTCD10.6	Ortiz et al 2017	stomatal conductance	10	13912977	36413024
				QSTCD10.7	Ortiz et al 2017	stomatal conductance	10	13912977	36413053
				QSTCD10.8	Ortiz et al 2017	stomatal conductance	10	13914345	36517776
				QSTCD10.9	Ortiz et al 2017	stomatal conductance	10	13914653	36541378
