# Supplementary material for: Dissecting the genetic control of natural variation in sorghum photosynthetic response to drought stress
Source: J Exp Bot. 2021 Nov 16;73(10):3251–67. doi: 10.1093/jxb/erab502 (PMC9126735; doi:10.1093/jxb/erab502)
Supplement: erab502_suppl_Supplementary_Table_S9 [file erab502_suppl_supplementary_table_s9.xlsx]

## Sheet: Table S9
Supplementary Table S9. Subset of associated LD regions for both gas exchange and chlorophyll fluorescence traits co-localized with QTL for drought response or photosynthesis-related traits
										candidate genes
LD region	Physical position v1.4	physical position v.3	Traits	QTL ID	Publication	Trait Description	chromosome QTL	start QTL	end QTL	ID	start gene	end gene	DE in pre-flowering drought (Varoquaux et al. 2019)
1_15	10003241-11229844	9983041-11205226	gs recovery, A recovery, Fv'/Fm' recovery, φPSII recovery, E recovery,	QCHLC1.27	Fiedler et al 2016	Chlorophyll content	1	4257011	24796318	Sobic.001G126100	9929171	9932579	Tx642
				QCHLC1.3	Rama Reddy et al 2014	Chlorophyll content	1	4647082	11568488	Sobic.001G126200	9932840	9935364	no
				QCO2A1.1	Kapanigowda et al 2014	CO2 assimilation ratio	1	10637287	20220759	Sobic.001G126300	9936038	9939441	Tx642
				QDMGR1.2	Fiedler et al 2014	Dry matter growth rate	1	8780502	10009063	Sobic.001G126400	9941318	9944719	no
				QDMGR1.22	Fiedler et al 2016	Dry matter growth rate	1	2929040	43418227	Sobic.001G126500	9944990	9945889	Tx642
				QGLFA1.4	Rama Reddy et al 2014	Green leaf area	1	10990950	13305928	Sobic.001G126600	9946331	9952986	Both
				QTNGL1.2	Rama Reddy et al 2014	Total number of green leaves	1	8163775	14324575	Sobic.001G126800	9959897	9963640	N/A
				QTNGL1.3	Rama Reddy et al 2014	Total number of green leaves	1	9984898	13988993	Sobic.001G126900	9964452	9969263	N/A
										Sobic.001G127000	9971346	9976104	Both
										Sobic.001G127100	9982828	9987056	no
										Sobic.001G127200	9988862	9992381	no
										Sobic.001G127300	9997746	10000878	N/A
										Sobic.001G127400	10002543	10005562	Both
										Sobic.001G127500	10009107	10014146	Both
										Sobic.001G127600	10027939	10029758	N/A
										Sobic.001G127700	10040307	10042393	N/A
										Sobic.001G128300	10096139	10108081	no
										Sobic.001G128400	10108298	10111086	no
										Sobic.001G128500	10112591	10116997	N/A
										Sobic.001G128600	10117307	10121437	Tx642
										Sobic.001G128800	10123501	10125087	N/A
										Sobic.001G128900	10139546	10141822	N/A
										Sobic.001G129000	10143995	10152169	no
										Sobic.001G129100	10154142	10157592	Tx430
										Sobic.001G129150	10158274	10161688	N/A
										Sobic.001G129200	10161873	10162712	N/A
										Sobic.001G129300	10166205	10169712	no
										Sobic.001G129400	10169900	10172991	no
										Sobic.001G129500	10177216	10178334	Tx430
										Sobic.001G129600	10178697	10182344	no
										Sobic.001G129650	10187024	10190419	N/A
										Sobic.001G129700	10199492	10200657	Both
										Sobic.001G129750	10202525	10203478	N/A
										Sobic.001G129800	10204859	10206064	N/A
										Sobic.001G129900	10206354	10208112	N/A
										Sobic.001G140000	11150073	11158354	Tx642
										Sobic.001G140101	11161346	11162924	N/A
										Sobic.001G140200	11185282	11192665	no
										Sobic.001G140300	11195137	11198205	no
										Sobic.001G140400	11202700	11203741	Tx642
										Sobic.001G140600	11220176	11223726	N/A
										Sobic.001G140700	11223555	11230721	Tx430
										Sobic.001G140800	11235481	11238914	N/A
1_19	26706152	26573871	Fv'/Fm' recovery, A recovery	QCHLF1.31	Fiedler et al 2016	Chlorophyll fluorescence	1	24266430	54049322	Sobic.001G248000	26521743	26522318	N/A
				QDMGR1.22	Fiedler et al 2016	Dry matter growth rate	1	2929040	43418227	Sobic.001G248100	26545536	26552133	no
				QGLFA1.5	Hausmann et al 2002	Green leaf area	1	20502922	45704233	Sobic.001G248200	26553388	26558790	no
				QGLFA1.6	Hausmann et al 2002	Green leaf area	1	20020967	46272267	Sobic.001G248300	26559121	26580223	Tx430
				QLFTE1.1	Ortiz et al 2017	Transpiration rate	1	24732083	40501274	Sobic.001G248400	26593082	26599531	no
				QLFTE1.2	Ortiz et al 2017	Transpiration rate	1	24732621	40588704	Sobic.001G248500	26612839	26616078	Tx430
				QPSII1.42	Ortiz et al 2017	Effective quantum yield of PSII	1	24723522	39109867
				QPSII1.43	Ortiz et al 2017	Effective quantum yield of PSII	1	24732621	40588704
				QPSII1.44	Ortiz et al 2017	Effective quantum yield of PSII	1	24723522	39109867
				QSTCD1.24	Ortiz et al 2017	stomatal conductance	1	24732083	40501274
				QTRSP1.2	Kapanigowda et al 2014	Transpiration	1	24318119	52101911
				QWUEF1.1	Phuong et al 2014_ noTE RETRACTED	Water use efficiency	1	24096483	48528782
1_20	48981201	56058472	φPSII recovery, A recovery	QDMGR1.23	Fiedler et al 2016	Dry matter growth rate	1	52989922	57665986	Sobic.001G286000	56029131	56030835	Tx642
				QGLFA1.10	Srinivas et al 2009	Green leaf area	1	54708833	57522741	Sobic.001G286050	56041097	56043789	N/A
				QGLFA1.9	Srinivas et al 2009	Green leaf area	1	55163508	57469367	Sobic.001G286100	56060008	56063928	Both
				QSTCD1.25	Ortiz et al 2017	stomatal conductance	1	55193396	56125203	Sobic.001G286200	56066599	56069135	no
										Sobic.001G286300	56069270	56072188	no
										Sobic.001G286400	56074200	56075977	N/A
1_8	8002459	7959919	gs recovery, Fv'/Fm' recovery, A recovery	QCHLC1.27	Fiedler et al 2016	Chlorophyll content	1	4257011	24796318	Sobic.001G103300	7907267	7928278	Tx430
				QCHLC1.3	Rama Reddy et al 2014	Chlorophyll content	1	4647082	11568488	Sobic.001G103400	7932987	7936440	N/A
				QDMGR1.22	Fiedler et al 2016	Dry matter growth rate	1	2929040	43418227	Sobic.001G103500	7949328	7951671	N/A
				QGLFA1.1	Hausmann et al 2002	Green leaf area	1	6607683	8591448	Sobic.001G103600	7951939	7954166	N/A
										Sobic.001G103800	7960401	7962969	Tx430
										Sobic.001G103900	7969436	7975220	Tx642
										Sobic.001G104000	7976195	7982894	no
										Sobic.001G104050	7979905	7980415	N/A
										Sobic.001G104100	7982034	7985873	no
										Sobic.001G104300	7994108	7997602	Both
										Sobic.001G104400	7997811	7998857	Tx642
										Sobic.001G104500	8001993	8006115	Tx642
										Sobic.001G104550	8010540	8011213	N/A
4_1	3814427-3823654	3797939-3800779	φPSII recovery, A recovery	QCHLF4.18	Fiedler et al 2016	Chlorophyll fluorescence	4	83611	4961805	Sobic.004G045566	3740988	3744736	Tx430
				QDMGR4.9	Fiedler et al 2016	Dry matter growth rate	4	82810	6302003	Sobic.004G045632	3747974	3753792	Tx642
				QGYLD4.8	Rama Reddy et al 2014	Grain yield	4	3485859	5037468	Sobic.004G045700	3749722	3752365	N/A
				QTNGL4.1	Rama Reddy et al 2014	Total number of green leaves	4	3371476	5147422	Sobic.004G045800	3757877	3759744	N/A
				QTNGL4.2	Rama Reddy et al 2014	Total number of green leaves	4	3264802	5255820	Sobic.004G045900	3761694	3763839	N/A
										Sobic.004G046001	3764978	3766566	no
										Sobic.004G046100	3767785	3769094	Both
										Sobic.004G046200	3775950	3777279	Tx642
										Sobic.004G046300	3779166	3779577	N/A
										Sobic.004G046400	3780148	3781944	Tx642
										Sobic.004G046500	3781282	3790469	Both
										Sobic.004G046600	3794263	3798483	N/A
										Sobic.004G046700	3805204	3809100	N/A
										Sobic.004G046800	3813315	3815899	no
										Sobic.004G046850	3819446	3820974	N/A
										Sobic.004G046900	3828614	3829668	N/A
										Sobic.004G047001	3831231	3833850	no
										Sobic.004G047100	3834744	3839043	Tx642
										Sobic.004G047200	3839237	3844566	Both
										Sobic.004G047300	3847477	3850900	no
4_2	3836151-5723985	3813276-5677473	φPSII recovery, Fv'/Fm' recovery, gs recovery, E recovery	QCHLF4.18	Fiedler et al 2016	Chlorophyll fluorescence	4	83611	4961805	Sobic.004G045800	3757877	3759744	N/A
				QDMGR4.9	Fiedler et al 2016	Dry matter growth rate	4	82810	6302003	Sobic.004G045900	3761694	3763839	N/A
				QGYLD4.8	Rama Reddy et al 2014	Grain yield	4	3485859	5037468	Sobic.004G046001	3764978	3766566	no
				QTNGL4.1	Rama Reddy et al 2014	Total number of green leaves	4	3371476	5147422	Sobic.004G046100	3767785	3769094	Both
				QTNGL4.2	Rama Reddy et al 2014	Total number of green leaves	4	3264802	5255820	Sobic.004G046200	3775950	3777279	Tx642
										Sobic.004G046300	3779166	3779577	N/A
										Sobic.004G046400	3780148	3781944	Tx642
										Sobic.004G046500	3781282	3790469	Both
										Sobic.004G046600	3794263	3798483	N/A
										Sobic.004G046700	3805204	3809100	N/A
										Sobic.004G046800	3813315	3815899	no
										Sobic.004G046850	3819446	3820974	N/A
										Sobic.004G046900	3828614	3829668	N/A
										Sobic.004G047001	3831231	3833850	no
										Sobic.004G047100	3834744	3839043	Tx642
										Sobic.004G047200	3839237	3844566	Both
										Sobic.004G047300	3847477	3850900	no
										Sobic.004G047400	3855891	3860016	Tx642
										Sobic.004G047500	3860175	3863495	no
										Sobic.004G047600	3864532	3866795	Tx642
										Sobic.004G047700	3866796	3871085	Tx642
										Sobic.004G047800	3873653	3878854	no
										Sobic.004G047900	3878985	3881024	Both
										Sobic.004G048000	3885861	3890083	no
										Sobic.004G048100	3890658	3891001	N/A
										Sobic.004G048201	3904664	3905200	N/A
										Sobic.004G048300	3909550	3911285	N/A
										Sobic.004G048400	3919363	3920217	N/A
										Sobic.004G048500	3922828	3923697	N/A
										Sobic.004G048600	3926210	3928126	N/A
										Sobic.004G048700	3929951	3934113	no
										Sobic.004G048800	3935039	3947616	no
										Sobic.004G048900	3950778	3951858	N/A
										Sobic.004G049000	3952088	3952506	N/A
										Sobic.004G049100	3957400	3959590	no
										Sobic.004G069000	5623629	5627232	no
										Sobic.004G069100	5631446	5636643	no
										Sobic.004G069200	5637293	5640588	Both
										Sobic.004G069300	5643529	5644768	N/A
										Sobic.004G069400	5642194	5647153	no
										Sobic.004G069500	5647325	5649379	Tx642
										Sobic.004G069600	5650150	5651223	Tx642
										Sobic.004G069700	5655329	5657079	no
										Sobic.004G069850	5658787	5664962	Tx642
										Sobic.004G070000	5665682	5668760	Both
										Sobic.004G070100	5668709	5673224	Tx430
										Sobic.004G070150	5670886	5671627	N/A
										Sobic.004G070200	5675175	5683769	Both
										Sobic.004G070300	5683835	5684255	N/A
										Sobic.004G070400	5701886	5703792	no
										Sobic.004G070500	5703142	5707546	Both
										Sobic.004G070600	5709610	5713683	Both
										Sobic.004G070700	5713684	5716369	no
										Sobic.004G070800	5718507	5721635	no
										Sobic.004G070900	5726939	5728555	no
										Sobic.004G071000	5728604	5734362	Both
4_7	61757012-61776859	62405510-62425357	E drought, Fv'/Fm' ratio DC, φPSII ratio DC, E cum resp	QCHLF4.16	Fiedler et al 2016	Chlorophyll fluorescence	4	56680204	64190986	Sobic.004G281200	62358257	62360949	no
				QCHLF4.17	Fiedler et al 2016	Chlorophyll fluorescence	4	58050143	65685991	Sobic.004G281300	62365276	62369664	Tx642
										Sobic.004G281400	62379438	62380103	no
										Sobic.004G281500	62387427	62389778	N/A
										Sobic.004G281600	62389615	62394459	Both
										Sobic.004G281700	62397317	62398331	Both
										Sobic.004G281750	62403005	62404509	N/A
										Sobic.004G281800	62405460	62410611	no
										Sobic.004G281900	62410887	62413555	no
										Sobic.004G282000	62413720	62416292	Both
										Sobic.004G282100	62416413	62421755	Tx642
										Sobic.004G282200	62424374	62425867	no
										Sobic.004G282301	62427294	62429262	Tx642
										Sobic.004G282400	62430009	62433028	Both
										Sobic.004G282500	62438357	62443089	no
										Sobic.004G282601	62447435	62448644	N/A
										Sobic.004G282700	62454702	62458057	no
										Sobic.004G282800	62460495	62463332	Both
										Sobic.004G282900	62464529	62469881	Both
										Sobic.004G282933	62468956	62469327	N/A
										Sobic.004G282966	62473541	62474632	N/A
										Sobic.004G283000	62475000	62480995	no
										Sobic.004G283050	62476693	62477593	N/A
7_3	59050234	60259969	gs recovery, Fv'/Fm' recovery	QTRSP7.1	Kapanigowda et al 2014	Transpiration	7	60201472	62059502	Sobic.007G167000	60218422	60218664	N/A
										Sobic.007G167100	60220033	60223532	no
										Sobic.007G167200	60224260	60228792	Both
										Sobic.007G167300	60248903	60255522	no
										Sobic.007G167400	60258273	60260689	no
										Sobic.007G167500	60269872	60278460	no
										Sobic.007G167600	60286191	60288408	N/A
										Sobic.007G167700	60289077	60290657	no
										Sobic.007G167800	60290952	60296201	no
										Sobic.007G167900	60298924	60302636	Both
										Sobic.007G167950	60303812	60304863	N/A
										Sobic.007G168000	60307905	60310267	Both
										Sobic.007G168100	60311122	60312805	Both
										Sobic.007G168200	60314070	60316739	no
